# Supplementary material for: ALPK1 controls TIFA/TRAF6-dependent innate immunity against heptose-1,7-bisphosphate of gram-negative bacteria
Source: PLoS Pathog. 2017 Feb 21;13(2):e1006224. doi: 10.1371/journal.ppat.1006224 (PMC5336308; doi:10.1371/journal.ppat.1006224)
Supplement: S2 Table — Data show Z-scored values of total cell counts, infection rates and IL-8 measurements obtained with CellProfiler for all genes targeted by the human kinome library (see Materials and Methods). Data are shown for all 3 individual sequences/gene or pooled. (XLSX) [file ppat.1006224.s012.xlsx]

## Sheet: Gene name alphabetical order
GeneName	siRNASequence	Cell count (Z score)	Infection rate (Z score)	IL-8 (Z score)	Mean 3 sequences Cell count (Z score)	Mean 3 sequences infection rate (Z score)	Mean 3 sequences IL-8 (Z score)
AAK1	AACGTGAGTAGCGGTGATGTA	-0.29874	-0.94255	1.788	-0.52015	-0.561172	0.876208
AAK1	CTCCTCGGACCTCTCAACAAA	-1.28051	-0.13374	0.935245
AAK1	AGGACAAGCAATGGGATGAAA	0.018795	-0.607225	-0.0946205
AATK	ACGGTGAAGATTGGTGACTAT	-0.28873	0.84678	-1.2853	-0.054545	-0.658505	-1.16536
AATK	CCCGGTTCCGCTGAGATCAGA	1.3748	-1.93815	-2.77565
AATK	CTGCACCTTCATCGCAACAAT	-1.24971	-0.884145	0.56487
ABL1	ACGAAGGGAGGGTGTACCATT	0.415645	-1.03655	-0.246015	0.485727	-1.31244	0.41015
ABL1	TACGACAAGTGGGAGATGGAA	-0.581515	-1.0349	1.1859
ABL1	AACACTCTAAGCATAACTAAA	1.62305	-1.86585	0.290565
ABL2	AACCCTGTCCTTAATAACTTA	0.420492	-1.09307	1.5855	0.146029	-1.00302	1.32751
ABL2	ATCAAGCATCCTAATCTGGTA	1.50084	-1.10562	1.10442
ABL2	ATCCCTCAAACTCGCAACAAA	-1.48325	-0.81037	1.29262
ACVR1	CTGAGGCATGAAAATATCTTA	1.41609	-0.55052	0.541685	0.413748	-0.692522	0.86382
ACVR1	TTGGATCATTCGTGTACATCA	-0.167755	-0.870315	1.3567
ACVR1	GAGTTGCTCTCCGAAAATTTA	-0.007095	-0.65673	0.693075
ACVR1B	GAAGTACTTGATGAAACCATT	0.47303	0.185362	0.176559	0.843938	-0.132571	0.128275
ACVR1B	CCGAACCATCGTTTTACAAGA	0.97212	-0.55766	0.198875
ACVR1B	GGGAAGCAGAGATATACCAGA	1.08666	-0.025415	0.009391
ACVR1C	CCGCCTAACTGCTCTTCGTAT	0.72625	0.153895	0.934045	0.168853	0.828728	0.347941
ACVR1C	AACAATGTTACCAAAACCGAA	-0.39666	1.27135	0.418425
ACVR1C	AGGGCTCCTTATATGACTATT	0.17697	1.06094	-0.308646
ACVR2A	AAGCCCAGTTGCTTAACGAAT	1.20083	0.211225	0.771495	0.0496483	0.176501	0.135725
ACVR2A	CTGGATGATATCAACTGCTAT	-0.897465	0.179194	-0.60965
ACVR2A	ATCAGACTTTCTTAAGGCTAA	-0.15442	0.139085	0.24533
ACVR2B	AACATCATCACATGGAACGAA	-0.20141	-0.181344	1.08894	0.101397	-0.0148297	0.365827
ACVR2B	CACCATCGAGCTCGTGAAGAA	-0.135605	0.070495	-0.60391
ACVR2B	AGGCTCCAACCTCGAAGTAGA	0.641205	0.06636	0.61245
ACVRL1	CACCGAGTTCGTCAACCACTA	-0.33514	-0.12578	-0.721745	-0.245881	0.185747	0.0437977
ACVRL1	GCGGATCAAGAAGACACTACA	-0.505175	0.531855	-0.211397
ACVRL1	CAGATCCGCACGGACTGCTTT	0.102671	0.151167	1.06454
ADCK2	AGGAATTCCCGTGGACTTGAA	0.03957	-1.47575	0.925765	0.381563	0.0277183	0.675175
ADCK2	CAGACCAGTCGTTTCTAGAAA	0.650835	1.5173	0.38561
ADCK2	CAGATTGACCTGCGTTACGAA	0.454282	0.04161	0.71415
ADCK4	CGGCTTGTGCCCAGAATTTCA	0.05899	0.0416515	-0.67496	0.422218	0.42918	-0.118638
ADCK4	CCTCACAGGCTTTGAAACCAA	1.41875	1.7051	0.590995
ADCK4	CAGGACCTGCGGAACCAGATT	-0.211085	-0.45921	-0.27195
ADCK5	AAGGCCTTTGCTGAGCAGATA	-0.43427	1.3806	-0.60438	-0.169467	0.566044	0.154418
ADCK5	CAGTGCATGACATAGCAGAAA	-0.695255	-0.452168	1.00323
ADCK5	TGGCAACGTTCTGGTGCGGAA	0.621125	0.7697	0.064409
ADK	GAGCAAGGCTTTGAGACTAAA	0.50018	-0.41833	0.8924	0.318022	-0.128819	0.601633
ADK	ATGCATTGGGATAGATAAATT	-0.83852	0.25382	-0.309695
ADK	ATGCCTTATGTTGATATACTT	1.29241	-0.221947	1.2222
ADPGK	AGGGAATATCCTTCCACTTCA	-0.744315	-0.304345	0.204975	-0.116978	0.28269	-0.492077
ADPGK	CAGCATTCTGCATTCAAGGAA	-0.368305	-0.351235	-0.688465
ADPGK	CTGAATGAACAGGAGCTGTTA	0.761685	1.50365	-0.99274
ADRBK1	GTGGAAGAATGTGGAGCTCAA	0.835965	1.32945	0.75371	0.742492	1.26461	-0.404187
ADRBK1	CCGGGAGATCTTCGACTCATA	1.01512	1.29893	-1.64195
ADRBK1	ATACATCGAAGAGATTTGTCA	0.37639	1.16545	-0.32432
ADRBK2	TGGCAGCAAGAAGTAACGGAA	0.877	-1.39375	0.38888	1.17843	-0.738575	0.333415
ADRBK2	AAGCAAGCTGTAGAACACGTA	1.54895	-1.11304	0.118505
ADRBK2	AAGCTACTTGATTGCGACCAA	1.10935	0.291065	0.49286
AGK	CTGCATTGAACCTGACACCAT	-1.8468	0.932985	0.57577	-0.84814	0.862489	0.585505
AGK	GACTATTGTTAAGACAGATTA	-0.903045	0.690963	1.14895
AGK	GTGCACTTTGCTTATCCCGGA	0.205425	0.96352	0.031794
AK1	CCGAATGAAATCCGAACAGTT	-0.834815	-0.0938585	1.084	-0.101326	-0.146961	-0.00584333
AK1	TTCATTTCCATTGGTTATTTA	0.563785	-0.251366	0.58007
AK1	TTGGTGCTCACGTGTCCTTAA	-0.0329475	-0.09566	-1.6816
AK2	AAGCTTGATTCTGTGATTGAA	1.43065	-1.3098	0.452105	0.402348	-1.08628	-0.390605
AK2	CAGACTCTCTGCTGATCCGAA	0.1237	-1.43505	-1.7827
AK2	CCGTCGATCAGATGATAATGA	-0.347305	-0.514005	0.15878
AK3	AAGGCTTATGAAGACCAAACA	0.781845	1.30039	0.2212	0.22827	0.453165	0.87045
AK3	CAGCGTGAGGATGATAAACCA	-0.79573	-0.112745	1.72795
AK3	TTGGCCCTATGTATATGCTTT	0.698695	0.171855	0.6622
AK5	AAGGAGACTAATGAACTTCAA	-0.95077	0.3952	0.679675	0.0873167	0.764422	-0.145243
AK5	CTGGCTTGTGCTAATCAGAGA	0.458425	0.683945	-0.656369
AK5	AACGATATGGATTCCAATACA	0.754295	1.21412	-0.459035
AK7	CGGGACATCAATATCGACGAT	-0.79016	-0.37804	-0.608685	-0.230832	-0.657507	-0.41037
AK7	CAGAATAGACTTGCTATCAAA	0.10334	-0.475475	0.60831
AK7	CTGGATGCTTCGGATGAGTTT	-0.005675	-1.11901	-1.23073
AK8	CACGGTCCTGATCGAGAGAAA	1.23417	-1.05273	0.63521	0.690717	-0.378515	2.03086
AK8	TCTGACCTATGTCCAAAGCAA	0.148725	0.19712	4.04716
AK8	CCTGGAGAACCTGATCTTAAA	0.689255	-0.27994	1.4102
AKAP12	TCCCAGGCTAATGATATTGGA	0.824865	-0.318342	-0.175041	0.47408	-0.121971	0.289691
AKAP12	GACCATGACTGTTGAGGTAGA	0.188945	-0.51244	0.50145
AKAP12	CACGAAACAGCTGTTACCGTA	0.40843	0.46487	0.542665
AKAP14	GAGGATGAATTGACTCAAGTA	0.234465	0.069205	-1.94255	0.971032	-0.571952	-0.515105
AKAP14	AAACATCAAGTGGATGACTCA	1.86005	-0.87247	-0.49527
AKAP14	TGCTGTTAAGATTGTGGAAGA	0.81858	-0.91259	0.892505
AKAP7	CAAGTGCTAAGTTTAAAATAA	-2.23493	0.313345	0.623607	-0.0529117	0.13702	-0.0847375
AKAP7	TGAACTAGTAAGGCTCAGTAA	1.07001	0.834185	0.202925
AKAP7	AACCGAAGCAGCTGATCAGAA	1.00618	-0.73647	-1.08075
AKAP8	AACGGAAGCAGTTCCAACTTT	-0.585485	0.620064	-0.72361	-0.312806	0.041243	0.226182
AKAP8	TTCCGTAGCTTTGATGACGAA	-0.209364	-0.741975	0.47921
AKAP8	GGGCAGTACAGTGAATGCCGA	-0.14357	0.24564	0.922945
AKAP8L	AAGGAACACTTTAAGTACGTA	0.286946	-0.78643	0.607639	0.349837	-0.85151	0.959693
AKAP8L	GACCATGGATCACAACCGGAA	0.456825	-0.68745	1.00382
AKAP8L	TGCAGTCGACATACTCGGATA	0.30574	-1.08065	1.26762
AKT1	CCGCGTGACCATGAACGAGTT	-1.64045	-0.476335	-1.05769	-1.1403	0.683715	0.060465
AKT1	CAGAACAATCCGATTCACGTA	1.16435	0.95688	-0.210715
AKT1	CACGGTAGCACTTGACCTTTT	-2.9448	1.5706	1.4498
AKT2	AACAACTTCTCCGTAGCAGAA	0.673985	-1.2591	0.784735	0.650082	-1.00934	0.22067
AKT2	CAGCAAGGCACGGGCTAAAGT	0.809485	-1.41585	-1.38595
AKT2	AATGACTTCGACTATCTCAAA	0.466775	-0.353065	1.26323
AKT3	AAGTAACATCTGAGACAGATA	0.331125	-0.258447	0.0279	0.0148417	-0.872982	0.253817
AKT3	TTGGACTATCTACATTCCGGA	0.47205	-1.0956	0.04994
AKT3	TGGCTCATTCATAGGATATAA	-0.75865	-1.2649	0.68361
ALDH18A1	CAGCGTGATGAGATCCTGTTA	-2.0963	0.060975	-0.710685	-1.73692	-0.112247	-1.29901
ALDH18A1	CTGGAATTATGCATTGAAGTA	-2.09415	-0.39763	-1.39054
ALDH18A1	CACGGATGTCATCGTCACAGA	-1.02032	-8.5e-05	-1.7958
ALK	ACCATGCTCTATTGCTCAGTA	0.69803	0.128227	-1.043	0.11874	0.387372	-0.187415
ALK	ACCTGTTTGAGAGAAACCCAA	-0.253445	0.75001	-0.439434
ALK	TACAAACCAGTTAATCCAGAA	-0.0883645	0.28388	0.92019
ALPK1	GAGGAAGTGAATTATCACGTT	0.845335	-0.959875	-1.2756	0.885295	-0.891353	-2.48678
ALPK1	TAGAGATGTTGTGGTCGATTT	0.6783	-1.2067	-2.74435
ALPK1	TTCCATGAGCAAGAACGATTA	1.13225	-0.507483	-3.4404
ALPK2	TCCATCGGCCTGAGAACAATA	-0.04017	0.087185	0.684015	-0.105243	-0.54021	-0.531518
ALPK2	TTCCATGACCTTCATTGATCA	0.492065	-0.632145	-1.36791
ALPK2	CTGGGCTGTACCTGATAGTCT	-0.767625	-1.07567	-0.910655
ALPK3	CCGACTAGGCCTTTCAACAGA	-0.09607	0.734355	-0.487462	-0.41819	0.36642	-0.0494198
ALPK3	CTGGTACAAGGATGATACGGA	-0.77255	0.089955	-0.097617
ALPK3	ACCCATGGATATGGAAACCCA	-0.38595	0.27495	0.43682
AMHR2	CACGACCACATTGTCCGATTT	0.788585	-1.06209	0.14222	0.586143	-0.425053	0.517788
AMHR2	CAGAATGTGCTCATTCGGGAA	0.54608	0.19979	0.194995
AMHR2	CACTGGGAGAGCTGCTAGATA	0.423765	-0.41286	1.21615
ANKK1	TCAGCACATCGTGTCTATCTA	0.835698	0.1281	-0.316604	0.726725	0.162799	-0.340425
ANKK1	GGGCAAATACCTGATCTGCAA	1.56594	-0.036345	0.54373
ANKK1	CAGGTTCCGCATCATCCATGA	-0.221463	0.396641	-1.2484
ARAF	ACCGAGATCTCAAGTCTAACA	1.36885	-0.0419295	-0.0709045	0.160413	-0.461591	-0.141922
ARAF	CTGTGTTGACATGAGTACCAA	-1.58851	-0.46217	-0.41939
ARAF	CATGCACAATTTTGTACGGAA	0.700905	-0.880675	0.06453
ASB10	TTCAACATCCGTGCTCTGAGA	0.305546	-0.53692	1.378	-0.495778	-1.02624	0.262214
ASB10	CAGGTTTGGAGCGAGAGTGGA	-0.32448	-1.08704	-0.24111
ASB10	CCCAACATCGCTGACCAGGAT	-1.4684	-1.45475	-0.350248
ATM	AAATATATCACCTGTTTGTTA	0.91953	0.025045	-0.310895	1.27144	0.169597	0.360328
ATM	CAGCAATTGTCATAAAACCAA	1.26159	0.206135	1.03735
ATM	CAGCTGTTACCTGTTTGAAAA	1.6332	0.27761	0.35453
ATMIN	AACGGACTTCTTACTCGCAGA	0.134454	-0.12449	0.69874	-0.210549	-0.510447	0.95898
ATMIN	CGGAATCGATTTTGATATCGA	-0.184665	-0.56623	0.99394
ATMIN	TGGGATAGAAAGTCCAACGGA	-0.581435	-0.84062	1.18426
ATR	ATGAGCCGATTTTTAAGTCAA	0.23343	1.7405	-0.104498	0.407263	1.15809	-0.159429
ATR	TTGATGAGTATGCAAAATTTA	0.513064	1.17899	-0.086119
ATR	CCTTGTAGAAATGGATACTGA	0.475295	0.554785	-0.28767
AURKA	CAGCGCATTCCTTTGCAAGCA	-0.952655	-1.13824	-0.518145	-3.03448	0.957628	-0.75296
AURKA	TTGGATCAGCTGGAGAGCTTA	-5.1163	3.0535	-0.987775
AURKAIP1	AAGCAGATCAAGTTCGAGAAA	0.493915	0.823635	0.148975	-0.20538	0.640375	-0.100353
AURKAIP1	CTCCACCGCAATCCTACCAGT	-0.68408	0.66152	-0.596885
AURKAIP1	TCAGTGCAAAAACGTGCTGAA	-0.425975	0.43597	0.146852
AURKB	ATCCTGCGTCTCTACAACTAT	-4.02495	2.6317	-1.16696	-2.22109	1.19764	-0.492511
AURKB	CATCGTCAAGGTGGACCTAAA	-3.0685	0.70494	-0.524568
AURKB	AGGCAAGTTTGGAAACGTGTA	0.43018	0.25628	0.213995
AURKC	ATCCTGCGCCTGTATAACTAT	-0.62739	-0.23382	0.302255	0.16757	0.0571776	-0.148415
AURKC	CCGGGTGTACCTGATTCTGGA	0.41084	0.152713	-1.12949
AURKC	AAGTGATTCACAGAGATATTA	0.71926	0.25264	0.38199
AXL	CAGGAACTGCATGCTGAATGA	-0.25803	0.12525	0.09687	0.148402	0.339775	0.379705
AXL	GAGGGTGGAGGTTATCCTGAA	0.894495	0.685205	-0.195605
AXL	AACAGCGAGATTTATGACTAT	-0.191258	0.208871	1.23785
BCKDK	CAACAATGATGTCGATCTGAT	-1.32168	-0.791735	1.12354	-0.655743	-0.71812	0.719297
BCKDK	CAAGACCGTCACCTCCTTTTA	0.168935	-0.0833	0.244197
BCKDK	TCCGCTACTTCTTGGACAAGA	-0.81448	-1.27933	0.790155
BLK	CGGCTCCTTTCTTATCAGAGA	0.5709	0.62317	-0.82138	0.591245	0.530057	-0.757186
BLK	ACTCTACGCAGTGGTCACCAA	0.6727	0.34784	-0.0073275
BLK	CCTGATGGAAGTTGTCACTTA	0.530135	0.61916	-1.44285
BMP2K	TTGAATGATGGTGGGAACTAT	-1.7469	0.58056	-1.11877	-0.797698	0.925662	-0.139425
BMP2K	TCCGATGTGCATTGAAGCGAA	-0.892495	0.803525	1.57005
BMP2K	ATGCTTGAACCAGATCCGGAA	0.2463	1.3929	-0.86956
BMPR1A	ATGGCTCGTCGTTGTATCACA	2.3724	1.23934	0.189945	-0.00119667	0.962958	0.505874
BMPR1A	AAGGCCGATATGGAGAAGTAT	-2.48435	1.25831	0.181478
BMPR1A	CAGAATCTGGATAGTATGCTT	0.10836	0.391223	1.1462
BMPR1B	TTGGACGAGAGCTTGAACAGA	0.164315	0.074995	-2.08995	0.685916	0.155578	-0.611317
BMPR1B	ATGAAGTTGACATACCACCTA	0.381884	0.86967	-1.1365
BMPR1B	ATCACTTCCAGTCTTACATCA	1.51155	-0.47793	1.3925
BMPR2	AAGAACGGCTATGTGCGTTTA	-0.702255	0.32898	0.49101	0.227352	0.352646	0.258705
BMPR2	AACCGAAATTCAATTAACTAT	0.929195	0.427494	0.36405
BMPR2	TGGGACAATATTATGCTCGAA	0.455115	0.301465	-0.078945
BMX	AAGTACCACTCTAGCCCAATA	-0.53007	-0.426945	0.527001	-0.920616	0.152725	0.14961
BMX	AAGTACCAGTCTAGCGCAATA	-0.111827	-0.02964	-1.02885
BMX	CCCAGACTATGATGAAACTCA	-2.11995	0.91476	0.950675
BRAF	AACAGAGGATTTTAGTCTATA	-0.69539	-0.637385	1.29285	-0.166242	-0.0355953	0.454243
BRAF	GAGCATAATCCACCATCAATA	-0.01164	-0.025956	-0.272125
BRAF	AACAGTTGTCTGGATCCATTT	0.208305	0.556555	0.342005
BRSK1	ACAAATATTCCTCGTGCTAAA	-0.752825	0.838335	0.751065	-0.526235	0.624315	-0.299398
BRSK1	ACAGACAGGGCTGGTTAAACT	-0.649315	0.279388	0.21314
BRSK1	CAGAAACATCCTTGGTACCTA	-0.176565	0.755222	-1.8624
BRSK2	ACCGGAAAGAAAGGTACCCGA	0.362686	0.552795	0.214955	-0.50482	0.729872	-0.554177
BRSK2	CAGCACTTGTCAGACACCACT	-2.7712	-0.53648	-1.22555
BRSK2	CAAGAATGAGCCCGAACCAGA	0.894055	2.1733	-0.651935
BTK	TCGAAACTGTTTGGTAAACGA	1.17528	-0.4424	1.07805	0.596437	0.257162	0.763615
BTK	TTCACCAGCTCAAAAACGTAA	0.02574	0.197355	0.91213
BTK	GGCAGTAAGAAGGGTTCAATA	0.58829	1.01653	0.300665
BUB1	AAGAGTCAAATATGGAACGAA	0.70852	-0.232322	1.20135	-0.0151108	0.650053	0.194097
BUB1	AGGGCCCTACGTAATAGGCTA	-0.528575	0.92683	0.09199
BUB1	ATGGATTACCACAGCCTAAAA	-0.225278	1.25565	-0.71105
BUB1B	GAGGATTACTGCATTAAACGA	-0.295828	0.497068	-0.63935	-0.103009	0.569194	-1.12782
BUB1B	AAGCACACTAGCTGAACTAAA	0.08981	0.64132	-1.6163
C21orf7	ATCCATGGAGGTGTTCAAACA	-0.070115	0.35195	0.652115	0.2187	-0.0866917	-0.12584
C21orf7	TTGGATTACAGTATTTCAGTT	0.254855	0.791225	-1.50955
C21orf7	CAAGTTAGATCAGGCAGAAAA	0.47136	-1.40325	0.479915
C9orf95	CTGACTATTCCATATGAAGAA	0.24889	-1.36845	-1.28597	0.377987	-0.572758	-0.0791405
C9orf95	TGAGATAGAGACAGATAAAAA	0.90105	0.560285	-0.177357
C9orf95	TTGACACTATATGGAATAGAA	-0.01598	-0.910105	1.2259
C9orf96	CACGACCATGGAGCTACATGA	0.76922	-0.81833	0.494875	1.14542	-0.35594	0.435077
C9orf96	AAAGAAAATCATTGACTCTGA	1.5884	-0.419399	0.08445
C9orf96	CAGCATTTTAGAGGTCATGCA	1.07864	0.169909	0.725905
CAMK1	AGATACAGCTCTAGATAAGAA	0.0461	-0.0541805	0.348025	0.0219983	0.13998	-0.149932
CAMK1	ACAGATTTTGAAGGCCGAGTA	0.305585	0.809035	0.653015
CAMK1	GTCCATAGGTGTCATCGCCTA	-0.28569	-0.334916	-1.45084
CAMK1D	TTGCTGTGAAGTGTATCCCTA	-0.860395	-3.838	0.515024	-0.127103	-1.40686	0.0408993
CAMK1D	TTCCGAAGTGGTTTTAGCTGA	0.481535	-0.47164	-0.02592
CAMK1D	GTCCATCGGAGTGATTGCCTA	-0.00245	0.08905	-0.366406
CAMK1G	CGGAGTCTAAGCTTTTCGAGA	-0.062865	0.14765	0.0602	-0.145837	-0.313778	-0.0592033
CAMK1G	AAGGAGGGCTACTATGAGTTT	-0.814261	-1.25025	0.24647
CAMK1G	CTGAAGAGAACTCTAAGATCA	0.439616	0.161267	-0.48428
CAMK2A	CAACATCGTCCGACTACATGA	-0.884535	0.058425	0.50915	-0.764472	0.130092	0.295683
CAMK2A	CTGGACTTCCATCGATTCTAT	-1.0622	0.982135	-0.32689
CAMK2A	ATGGAGATTTTGAGTCCTACA	-0.346682	-0.650285	0.70479
CAMK2B	TGGAGTGTCTGAAAAAGTTCA	-0.15722	1.81739	-0.7514	-0.124683	1.19794	-0.530463
CAMK2B	CACGCAGTACATTGACGGGCA	0.052771	1.08996	-0.49669
CAMK2B	GCCGTTCTCCATTGTCACCAA	-0.2696	0.68648	-0.3433
CAMK2D	CTGCATAGCATATATTAGGCT	0.113875	-1.06276	1.3629	0.154941	-0.686233	0.946267
CAMK2D	GTGCGACTTCATGATAGCATA	0.0298365	-1.08387	0.752595
CAMK2D	AAGGGATGGATTTTCACCGAT	0.32111	0.08793	0.723305
CAMK2G	AGGAAAGATCCCTATGGAAAA	1.4613	-0.68634	1.42414	0.3563	-0.760555	0.242364
CAMK2G	TCACCAGAAACTAGAACGTGA	0.37689	-1.6996	-0.420489
CAMK2G	GAGATCATTAAGATTACAGAA	-0.76929	0.104274	-0.27656
CAMK2N1	AGGAATGATACATAGAAAAGA	0.666452	-0.49536	0.741525	0.319125	-0.767805	0.296868
CAMK2N1	CCGGAGCAAGCGGGTTGTTAT	0.20036	-1.20335	0.555925
CAMK2N1	ATCTTTAGAAGTTATCAGGAA	0.0905625	-0.604705	-0.406845
CAMK4	TGCTCTCAAAGTGTTAAAGAA	-0.282925	1.60605	-0.65307	-0.09646	0.70661	0.0285017
CAMK4	ATCGTAAGAACTGAGATAGGA	0.091945	1.22705	-0.478475
CAMK4	CTGCAGATGCCGTTAAACAAA	-0.0984	-0.71327	1.21705
CAMKK1	GAGGAGGAGGTTAAGAACTCA	0.55517	0.881645	0.254965	0.177028	0.902953	0.803945
CAMKK1	CTGGCCTACAACGAAAGTGAA	0.311275	1.21903	0.82847
CAMKK1	TCCTGAAGATGTTAGACAAGA	-0.33536	0.608185	1.3284
CAMKK2	TGGGCACATCAAGATCGCTGA	-0.09714	0.67676	-0.413479	-0.34811	1.07756	0.00365917
CAMKK2	AGGCATCGAGTACTTACACTA	-0.496791	0.74647	0.0964025
CAMKK2	AATGACAATACCTACTATGCA	-0.4504	1.80945	0.328054
CAMKV	GAAGATGATTATGAGAACCAT	1.13153	1.34655	-0.492315	-0.086055	0.713065	-0.354765
CAMKV	ATCGGAGGTGACTGACAGATA	-0.067445	0.604335	0.170325
CAMKV	CTCCATATTGGGATGATATTT	-1.32225	0.18831	-0.742305
CASK	CAGAGTTCGGCTGGTACAGTT	0.227485	1.6459	0.157655	0.16106	0.36658	0.743685
CASK	ATGCTTTACATGGTTTTCGAA	0.382585	0.90604	0.4132
CASK	AAGGACGACAGATCTATGTAA	-0.12689	-1.4522	1.6602
CD2	TGGCACTGCTCGTTTTCTATA	0.917865	-0.693322	0.84859	0.048285	-0.543846	0.176157
CD2	AAGAGAGGGTCTCAAAACCAA	-0.50801	-0.52311	1.11578
CD2	CTGGACATCTATCTCATCATT	-0.265	-0.415105	-1.4359
CDC42BPA	AGCCGCAATCATAGATCATGA	0.210101	0.847967	-0.427787	-0.62083	-0.197341	0.0431627
CDC42BPA	CACCATATCTCTCGGTGTACA	-1.34915	0.93711	-0.06334
CDC42BPA	CTGATGGAAGATGGAACGGTT	-0.723445	-2.3771	0.620615
CDC42BPB	AGCGAGAACGGCATAACGAGA	-0.0461843	-0.17924	0.568356	-0.348368	0.548966	0.691589
CDC42BPB	AACACTCAACTCCATCGAATA	0.304845	0.899878	0.321741
CDC42BPB	ACGGCTGATCCTTTGCTATGA	-1.30376	0.92626	1.18467
CDC42BPG	CGGCAAGATCATGAACCACGA	-0.538875	0.43874	-1.28745	-1.17709	0.0208633	-0.185303
CDC42BPG	CTGGATGTGAACGGGCACATT	-1.3839	0.486945	0.45056
CDC42BPG	CTCAAACTCCCTGATTCCCTT	-1.6085	-0.863095	0.28098
CDC42SE2	TTCAGTGGAATGAATTCAGTT	-0.364975	-0.356096	-1.54945	-1.08434	-0.640001	-0.121625
CDC42SE2	AGCCCACAAACTTTGTGCATA	-0.53208	-1.6895	1.16205
CDC42SE2	ACGGCGGATTGACAGAAGTAT	-2.35595	0.125592	0.022525
CDC7	AAGTACGGGAATATATGCTTA	0.02785	0.51584	0.825695	-1.31153	0.820908	0.80301
CDC7	GAGCATTGTTTTGATGAGTAT	-2.6509	1.12597	0.780325
CDK1	AGGAACTTCGTCATCCAAATA	-1.27545	-0.83197	0.34038	-0.686515	-0.47452	-0.277738
CDK1	CAGGTTATATCTCATCTTTGA	-0.71726	-0.467765	-0.480435
CDK1	TGGAATCTTTACAGGACTATA	-0.066835	-0.123825	-0.69316
CDK10	AGGTTTCCAACTTGCTCATGA	0.339598	0.782815	-0.51667	-0.461384	0.297598	0.142392
CDK10	CGGGCCTATGGTGTCCCAGTA	-1.5514	-0.221436	0.806345
CDK10	CCAGATCGACTTGATCGTGCA	-0.17235	0.331415	0.1375
CDK12	AACCGAAGAAGCAATATCGAA	-0.817885	0.72102	-1.0398	-1.0125	-0.0704812	-1.01998
CDK12	CGGGACTTACTAAAAGCTAAA	-1.322	-1.0056	-0.58926
CDK12	TTGGACTTGCTCGGCTCTATA	-0.897625	0.0731315	-1.4309
CDK13	CAGGAACTTGCACAACTAGAA	-1.70035	0.014635	0.51064	-1.75458	0.63724	-0.560315
CDK13	AAGCTGATAGCTTACGAGGAA	-0.65893	-0.703715	-1.4622
CDK13	CACAGATTGTCTAGATCCAGA	-2.90445	2.6008	-0.729385
CDK14	CTCCAACGAAGTGGTTACCTT	-1.05824	-0.06506	-3.1446	0.268076	-1.17579	-0.196697
CDK14	AGGGAATGGACTCAGTGATCA	1.5159	-1.75705	0.84336
CDK14	CAGGATCAACTTGAACGAATA	0.346564	-1.70525	1.71115
CDK15	AGGAGTCCCATTTACAGCTAT	0.039745	-0.751675	1.2998	-0.868397	0.291666	-0.0410417
CDK15	AGGCTCTTATGCGACAGTTTA	0.899915	0.787718	-1.43897
CDK15	GACCTGAAACCTCAGAACTTA	-3.54485	0.838955	0.01604
CDK16	CAACATCGTTACGCTACATGA	-0.04303	-0.051136	0.623345	-0.0425645	0.569195	0.45725
CDK16	CACTTCATCTTCCGTATCTTA	0.093915	1.0555	-0.065705
CDK16	TTCCATATTTGCACTAAAGGA	-0.178579	0.703226	0.81411
CDK17	CACCATTTGACCAACCAATGA	-1.495	1.7773	0.83526	-1.68347	1.27554	-0.208503
CDK17	GAGGGTACATATGCAACAGTA	-1.67485	1.4682	0.30438
CDK17	ACGGATCTCAATGGAGGATTT	-1.88055	0.58111	-1.76515
CDK18	CCGCACTGAGACCATTGAAGA	0.681375	-1.49166	-0.369015	0.531405	-1.47284	0.304202
CDK18	GCGCAGCAAACTGACGGAGAA	0.92223	-1.6138	0.404935
CDK18	GTCCCTCACCCTGGTGTTTGA	-0.00939	-1.31305	0.876685
CDK19	GAGGATTTGTTTGAGTACGAA	-0.329343	-0.64726	0.333121	-1.77643	0.283785	-0.108918
CDK19	AAGGTCAAGCCTGACAGCAAA	-1.2261	0.907115	0.42777
CDK19	CAGATTCTTGATGGTATCCAT	-3.77385	0.5915	-1.08764
CDK2	GACGGAGCTTGTTATCGCAAA	-0.12158	-0.71866	0.84855	0.662407	-1.3595	-0.23397
CDK2	TGGAGTCCCTGTTCGTACTTA	0.5631	-1.81015	0.76159
CDK2	ACCAAGATCTCAAGAAATTCA	1.5457	-1.5497	-2.31205
CDK20	TCAGTATGTGGTACAACTGAA	0.194485	-0.101963	-0.27327	-0.106157	0.759305	-0.937687
CDK20	AAGAACGATATTGAACAGCTT	-1.25385	1.36382	-1.24775
CDK20	TGGCCTTTGAGTTCATGCTGT	0.740895	1.01606	-1.29204
CDK4	GAGGCTTTTGAGCATCCCAAT	0.654715	0.58484	-0.968285	-0.195647	-0.0140725	-0.986625
CDK4	TACACCCGTGGTTGTTACACT	-1.04601	-0.612985	-1.00497
CDK5	CGGCAATGATGTCGATGACCA	1.3057	0.157475	0.816165	0.353452	0.600635	-0.584735
CDK5	GACCTCGATCCTGAGATTGTA	0.843125	0.89001	-2.9866
CDK5	TCCGGGAGATCTGCCTACTCA	-1.08847	0.75442	0.41623
CDK6	AAGTTTGTAACAGATATCGAT	0.347897	-0.923675	1.2946	0.124012	-0.979693	-0.189022
CDK6	AAGGATATGATGTTTCAGCTT	0.025575	-0.688955	-2.22435
CDK6	TTGCAGAAATGTTTCGTAGAA	-0.001435	-1.32645	0.362683
CDK7	ATCAACATTGGATCCTACATA	-1.04018	-0.25676	0.512205	-0.756974	-0.217528	0.723348
CDK7	AACCTTAAAGGAGCAATCAAA	-1.05172	0.419015	0.947575
CDK7	TTGGACATAGATCAGAAGCTA	-0.179027	-0.81484	0.710265
CDK8	ATCAAAACTAGTAATCCTTAT	-0.97971	1.05937	-1.27413	-0.777288	0.738027	-1.15435
CDK8	ATCCCTTACCCAAAACGAGAA	-0.45385	0.37342	-0.05102
CDK8	TGGGCTATAGGGTGTATATTT	-0.898305	0.781295	-2.1379
CDK9	ATTGAGATTTGTCGAACCAAA	0.198997	1.9448	-1.3744	0.313172	0.901503	-1.36286
CDK9	AACCGCTGCAAGGGTAGTATA	0.30453	0.50377	-2.0152
CDK9	ATGAAGTTTCCAAATACGAGA	0.43599	0.255939	-0.69898
CDKL1	CAGTACTTCAGTGGAGTGAAA	0.757945	-0.268145	1.00072	-0.151812	-0.0389448	0.169865
CDKL1	CTGGACCGAGTGACTACTATA	-0.435465	0.475625	-0.58698
CDKL1	TCCGAATGCTCAAGCAACTCA	-0.777915	-0.324315	0.09586
CDKL2	TTGGTTGGTGATGTCAAGTAT	-2.2466	-0.159365	-0.92664	-0.450128	-0.342512	-0.690382
CDKL2	ATGTGTTTAGGTAATCTAATT	0.55481	0.18358	0.302425
CDKL2	TTGATCAGCTATATCATATTA	0.341405	-1.05175	-1.44693
CDKL3	CCCTATCAATCCCAGCACTAA	-0.259215	-1.1711	0.76179	0.329293	-0.106267	0.211328
CDKL3	CAGGATATCATCTAGTGATCT	0.478135	0.194005	1.04734
CDKL3	CCCTATCTTCCTAGTAGTTCT	0.76896	0.658295	-1.17515
CDKL4	ACGTATGTTGAAGCAATTAAA	0.64491	-0.88467	1.24143	0.289506	-0.861142	1.00487
CDKL4	ATGAATCCAGATGACAGATTA	-0.120117	-0.675545	1.6137
CDKL4	ACCGATTATGTAGCTACGAGA	0.343725	-1.02321	0.159476
CDKL5	CAGAGTCGGCATAGCTATATT	-0.02599	-1.5134	-0.7823	0.315991	-0.909868	0.0558541
CDKL5	TTCTATGTATGTGACCCGTGA	0.525657	-0.40827	-0.0148676
CDKL5	AAGAATGATATTGTCCATCGA	0.448306	-0.807935	0.96473
CERK	CACACTGAGTTCTCTATATTT	0.27094	0.38983	-1.59135	0.651893	-0.728687	-0.472315
CERK	ATTGAACATCTTGTCCTTTTA	0.814765	-0.84199	-0.296455
CERK	CAAGTTTGTTACTGTTAAAAT	0.869975	-1.7339	0.47086
CHEK1	ATGACACGATTCTTTACCAAA	-0.626235	1.42625	-0.931385	-1.54952	0.85983	-1.07372
CHEK1	CTGCATGGTATTGGAATAACT	-2.89615	0.66711	-1.81745
CHEK1	TGGCAACAGTATTTCGGTATA	-1.12616	0.48613	-0.47234
CHEK2	ATGATCAGTCAGTTTATCCTA	1.20185	-0.61513	1.1751	0.321754	0.485655	-0.0116867
CHEK2	AAGGCACGTTTTACGACAGAA	-0.486335	1.35496	-0.223155
CHEK2	TTGCACTGTCACTAAGCAGAA	0.249748	0.717135	-0.987005
CHKA	CTCCATCTCCAGTTGTATTTT	-0.61464	-0.96624	0.38183	-0.139773	0.09761	-0.122377
CHKA	CACAATGGAAAAGTATCTAAA	-0.11056	-0.017335	-0.33273
CHKA	TTGCTTGAAGTTAATAGGTTT	0.30588	1.27641	-0.41623
CHUK	CTGGACTAAAAGAAGACTATA	0.994756	-0.39419	-1.21485	0.126985	0.596523	-1.22547
CHUK	AAGAAGGATCCAAAGTGTATA	1.2717	0.73426	-1.4555
CHUK	TCGCCTAGAGCTAAGTACCAA	-1.8855	1.4495	-1.00605
CIB1	CCAGACATCAAGTCCCATTAT	-0.379425	1.70655	-0.107072	-0.2577	1.1657	-0.991807
CIB1	CACGTCATCTCCCGTTCTCCA	-1.12387	0.361106	-1.79535
CIB1	TGACGGAACCTTGAACAGAGA	0.730195	1.42944	-1.073
CIB4	CTGAAGATTGAGTATGCCTTT	-2.9102	1.5485	-2.51165	-1.34162	1.10781	-0.802365
CIB4	CTGAACAGTGATGACATGTCT	-0.4665	0.643895	-0.863065
CIB4	TGAGTCGGATCTGGACAATGA	-0.648165	1.13104	0.96762
CKB	GAAGTTCTCGGAGGTGCTTAA	0.12967	-0.038225	-1.00193	-0.216323	0.334776	-0.0743845
CKB	AGGACTATGAGTTCATGTGGA	-0.22789	0.7525	-0.0560185
CKB	TTGAAACTCTCTTCAAGTCTA	-0.55075	0.290051	0.834795
CKM	CAGAAGATTGAGGAGATCTTT	0.144445	-1.03013	0.32984	0.507965	0.434883	-0.481353
CKM	GACCCTTGAACTCTACAAGAA	0.64806	0.68053	-0.574355
CKM	CAAGACTGACCTCAACCATGA	0.73139	1.65425	-1.19955
CKMT2	AGGACCCACGCTTTTCTAAGA	0.746395	0.73302	0.18745	0.113428	1.06174	0.0451382
CKMT2	CTGGATAAATGAGGAGGATCA	-0.443835	1.306	-0.56388
CKMT2	AGGAGGCAATATGAAACGAGT	0.037725	1.1462	0.511845
CLK1	ACCATTTCGACTGGATCATAT	-2.30735	0.4773	-0.554582	-1.27482	0.817687	-0.630107
CLK1	TACTATCTTGGGTTTACCGTA	-0.9227	0.78612	-0.641825
CLK1	ATCTGTCAGAGTGGAGACGTA	-0.594395	1.18964	-0.693915
CLK2	CAGCTACAGACGCAACGATTA	0.04455	0.69648	0.246997	0.43558	0.984915	0.134921
CLK2	AAGAGCGATATGAAATCGTTA	0.82661	1.27335	0.022845
CLK3	CGGCCGGTATGTGAAGGAGAA	0.403118	0.45545	-1.07235	0.0197893	0.958783	-0.825726
CLK3	TCCTACAGTCGGGAACATGAA	-0.40227	1.2852	-0.125258
CLK3	TGAGCTACCGATGGAAGAGGA	0.05852	1.1357	-1.27957
CLK4	CCGGAGATACGTTGACGAATA	0.80477	-0.869665	0.543775	-0.379395	0.557994	0.357193
CLK4	GAGCACTTAAATAGTACTGAT	-2.0463	1.14725	1.02356
CLK4	AACCAGCTAGATTGGGATGAA	0.103345	1.3964	-0.495755
CMPK1	TGGGAAGGCAGATGTATCTTT	0.466822	0.64404	-0.03228	-0.114293	0.373692	-0.216497
CMPK1	TTGATTGATGGGTTTCCAAGA	-0.583905	1.29255	0.273545
CMPK1	AGGAAAGATTGTACCAGTTGA	-0.225795	-0.815514	-0.890755
CNKSR1	GACTGCTACAGTGAGACCGAA	0.180385	0.73366	-0.753835	0.22151	-0.368667	-0.164862
CNKSR1	TCCATTGGGCCTAGAAATTCA	-0.194315	-0.96451	-1.2822
CNKSR1	ACCCATGACTTCCAGAGCATA	0.67846	-0.87515	1.54145
CNKSR3	AGGAAGTTCACTTACCAAACA	-0.063126	-0.324195	0.98576	0.782633	0.089154	0.620128
CNKSR3	CAGGTGCTACATCAACTCAGA	0.759275	0.061337	-0.145405
CNKSR3	TGGGTACTCGGTGGAAACCAA	1.65175	0.53032	1.02003
COASY	CCGGGTGTTTGGGAATAAGAA	-0.68999	-0.391275	-0.575495	-0.306527	0.157182	-0.616912
COASY	AAGACGCATTGTGGAGAGGGA	0.78388	0.50131	-1.63365
COASY	GAAGATACTCACGGACATTAT	-1.01347	0.36151	0.358409
COL4A3BP	TTGGCAGTTGGTTGTAGAAGA	0.780805	-1.59815	-1.3918	1.4643	-0.988052	-0.931542
COL4A3BP	AGCGAGACGTATTATATCTTT	1.8676	-1.1016	-0.694605
COL4A3BP	ATGGTGACTTCTTGCATAGTA	1.7445	-0.264405	-0.70822
CRIM1	TGCATCTGCATTGATAGCGTA	0.207027	-0.892815	0.556052	-0.0154407	-0.487142	-0.628984
CRIM1	CCGCAATAACAGCGTACCTAA	-0.43967	-0.52052	-1.60228
CRIM1	CACTGCTTTGCTGGTATCGAA	0.186321	-0.04809	-0.840725
CSF1R	CTGTTGAGACCTTAGAGCACA	-0.55902	-0.69662	-2.38465	0.222212	-0.483323	-1.83433
CSF1R	ACCCTCAACCTCGATCAAGTA	0.402641	-0.62058	-2.841
CSF1R	TTCATAATAACCGTTACCAAA	0.823015	-0.13277	-0.277341
CSK	CAACAATTTCGTGCATCGAGA	0.142425	-1.15476	0.312735	0.175063	-0.519708	0.255712
CSK	GGCGATTACCGAGGGAACAAA	-0.26093	-0.829415	1.1542
CSK	TACGCGCCTCATTAAACCAAA	0.643695	0.42505	-0.6998
CSNK1A1	GGCAGTGAAGCTAGAATCTCA	0.0544675	-0.52203	0.78305	-0.637216	-0.376505	1.0554
CSNK1A1	CAGAATTTGCGATGTACTTAA	-1.3289	-0.23098	1.32775
CSNK1A1L	AAAGAATTTTCTACACCGAGA	0.54666	1.18005	0.145327	0.202873	0.956613	-0.116311
CSNK1A1L	CCAGATGATCAGCAGAATTGA	-0.46165	1.10027	-0.31381
CSNK1A1L	CAAACTCTACACGATTCTTCA	0.52361	0.58952	-0.18045
CSNK1D	AAGGATTAGCGAGAAGAAAAT	-0.06985	0.15258	-1.03732	0.000313333	-0.247973	0.537788
CSNK1D	AATGATCAGTCGCATCGAATA	0.87069	-0.069945	1.01538
CSNK1D	AACACGCACCTTGGAATTGAA	-0.7999	-0.826555	1.6353
CSNK1E	TCCCTCCGAATTCTCAACATA	0.49926	-0.407349	0.15764	0.454733	-0.143681	-0.214813
CSNK1E	AACATCGCCTCTGGTGAGGAA	0.125355	0.035835	-1.00606
CSNK1E	TCGAGAGCAAGTTCTACAAGA	0.739585	-0.05953	0.203986
CSNK1G1	CACAGCTTCATTTAGAGTACA	-0.345564	1.8963	-2.93445	-0.63495	0.636615	-1.14319
CSNK1G1	TACCTTCGATATGTCAGGCGA	-0.250015	-0.52748	-0.243313
CSNK1G1	CTGGACTTCTTTGAAAAACCT	-1.30927	0.541025	-0.251815
CSNK1G2	GCGCCTGGACTTCTTCGAGAA	-0.59631	0.7403	-0.67594	0.175187	0.53664	-0.83953
CSNK1G2	AAGAATCTCTATACAAATGAA	0.254545	-0.225925	-0.8314
CSNK1G2	TGGCTTCGTGTTCGACTATGA	0.867325	1.09554	-1.01125
CSNK1G3	TTGGAGAATTACGATTAGGGA	0.952835	1.53805	-0.779885	0.880623	0.833824	0.0110883
CSNK1G3	AAGAGACGATTTAGAAGCTTT	0.527965	0.906455	-0.010335
CSNK1G3	TACTGACTTGTTTGATCGAAA	1.16107	0.0569655	0.823485
CSNK2A2	CAGGAGTACAATGTTCGTGTA	0.22586	1.02035	-0.94998	-0.871533	0.600835	-0.0378317
CSNK2A2	TAGATCCACACTTCAACGATA	-1.6525	-0.12146	-0.200565
CSNK2A2	AAGCATGATCTTTCGAAGGGA	-1.18796	0.90361	1.03705
DAK	AGGAGCTGATCTGTTACAAGT	1.2788	0.255373	0.349488	1.36482	0.849878	0.201976
DAK	AACCGCCGATGAGATTGTGAA	1.6584	1.813	0.327785
DAK	CCTGCCCATGCTGGTTTCATA	1.15725	0.481261	-0.071344
DAPK1	TGGATCAAGCCTAAAGATACA	-0.251082	-0.216375	0.201455	-0.0883907	-0.593609	-1.01438
DAPK1	CCGGCTGTAACGTGAACATCA	-0.610285	-0.250102	-2.5183
DAPK1	ACGGGACACCTCCATTACTCA	0.596195	-1.31435	-0.7263
DAPK2	AAGAAAATTGCTCACTTTGAT	1.05632	0.716335	0.19495	-0.222748	1.10536	-0.0405317
DAPK2	GCCGGAATTTGTTGCTCCAGA	-1.26715	0.655735	0.35109
DAPK2	AAGGACTTTATTCGGAAGCTT	-0.45741	1.944	-0.667635
DAPK3	CCAGTTTGCGATCGTGCGGAA	0.278242	1.00531	-0.27155	-0.774634	0.998228	0.0689268
DAPK3	CACCAACATCTCAGCCGTGAA	-0.427645	0.5154	0.0207355
DAPK3	ACGAGGAGTACTTCAGCAACA	-2.1745	1.47397	0.457595
DCAKD	GAAGCACACCGTGGTAGTATA	1.37235	0.61479	-0.421386	1.05034	0.56125	-0.550949
DCAKD	CAGTACAGTAATTAGCCGAAA	0.58568	0.62868	0.65309
DCAKD	ATACCGCTACGTGATTCTGGA	1.19299	0.44028	-1.88455
DCK	ACCAACTTCGATTATCTTCAA	0.156935	1.7555	0.439995	-0.25182	1.42357	0.42208
DCK	TTGCATCTAATTTGTATGAAT	-0.660575	1.09165	0.404165
DCLK1	AACGATATAAAGTCGGAAGAA	-0.208415	0.561	-0.558355	-0.112565	0.864025	-0.414446
DCLK1	AAGATCGACTGCTAGAGAGTA	-0.436265	1.23665	-0.372779
DCLK1	AAGAAAGTTCGTTTCTATCGA	0.306985	0.794425	-0.312206
DCLK2	AACAGATGCTCTGAATCATCA	0.81481	0.10126	-0.07354	0.244766	0.0510217	0.304292
DCLK2	TCGATCCTCAGCTGTTAAGTA	-0.0914455	-0.13054	0.106535
DCLK2	TGGCAATTTTGCAGTAGTCAA	0.010935	0.182345	0.87988
DCLK3	AAGAATGACCGTGTGAGGAAA	-0.37484	0.940745	-0.024705	-0.0665817	-0.39446	-0.111058
DCLK3	AACCACTGACACTGAAGAGCA	-0.59028	-0.222975	-0.71801
DCLK3	AGGACGAGCTCTTTAACATCA	0.765375	-1.90115	0.40954
DDR2	AACCTATGATCCAATGCTTAA	-0.63514	0.42374	-0.459045	0.0675	0.569158	-0.26953
DDR2	ACGCACTGTCAGTTACACCAA	0.11251	0.962715	-0.481525
DDR2	CAGGTTATTGAGAATACTGGA	0.72513	0.32102	0.13198
DGKA	CCGGATCGTAAAAATAGCAAA	-0.09425	1.66475	0.9386	-1.4543	0.571598	0.424145
DGKA	AGGCATCGCAGTGCTAAACAT	-2.5448	-0.581475	-0.749265
DGKA	ATCCGGAGAAGTTCAACAGCA	-1.72385	0.63152	1.0831
DGKB	TGGGCTTAGAAAATAACGTGA	-0.3027	-1.00697	1.22208	-0.102588	-0.689102	0.459459
DGKB	AGGACATTGTCTGTTACCTGT	0.836405	-0.47272	-0.0431895
DGKB	TGGGTTTTGGATTGCATAGAA	-0.84147	-0.58762	0.199486
DGKD	AGGGTGTGAAGTTCCTCAGAA	1.04374	0.44155	-0.663595	0.680918	0.252105	-0.14433
DGKD	TCGGCTTACGGTTATTCCAGA	0.660235	0.84402	-0.421145
DGKD	TCGCCTGTTAATTAATGCTGA	0.338785	-0.529255	0.65175
DGKE	ATGGAATTAAACTAGATCGAT	0.90897	-1.69705	0.742425	0.768757	-1.13115	-0.453873
DGKE	CTGGCTAATCCTTTTCGAATA	0.17311	-0.50821	-0.097493
DGKE	AACTCTCGTAGTGGAACTAAT	1.22419	-1.18819	-2.00655
DGKG	TTGTGTCAAAACGTACTCAAA	-0.72056	-1.50655	1.8716	-0.646398	-1.11924	0.918756
DGKG	CGCAGATACTAATATACAGAA	-1.30915	-0.42461	0.305057
DGKG	TGAGGCCTATATTGAAGGAGA	0.090515	-1.42655	0.57961
DGKH	GTGGAGTATAATGACATATGA	0.365312	-0.11286	1.3085	0.260276	0.333667	0.952073
DGKH	TGGGATTGGATTAGATGCAAA	0.032865	0.302205	0.608125
DGKH	TGGGAGTTCGATTATCAACAA	0.382651	0.811655	0.939595
DGKI	CCGGGTGAACAAAATCAGTTT	0.174361	-0.279661	-1.97485	-0.0756015	-0.57989	-1.03093
DGKI	CTCCGAGAAGCTTCTATTTCA	-0.27836	-0.824435	-0.675385
DGKI	GACCTTCCGAGTTATTGGATA	-0.122806	-0.635575	-0.44256
DGKK	TACACCTGAATCTATACGCTT	0.539445	-0.330995	-0.11111	0.35276	-0.217327	0.351925
DGKK	ATGGAGTGTGATGATTCGTGA	0.878245	0.159725	0.11819
DGKK	CGGAATTGGACTGGATGCTAA	-0.359408	-0.48071	1.04869
DGKQ	CCGGATTGCCCAGGGTTCCTA	0.95054	-1.86597	-0.35463	-0.5816	-1.4658	0.432098
DGKQ	CCGGAAGCTACTGAACCCTCA	-2.12275	-1.37632	1.18448
DGKQ	CAAGATCGTGCAGATGAGTAA	-0.57259	-1.15511	0.466445
DGKZ	TCGCACAGGATGAGATTTATA	0.01424	0.35405	0.49172	-0.732702	-0.745977	-0.482027
DGKZ	CAGCCGCTTTCGGAATAAGAT	-0.922445	-1.7061	-1.13457
DGKZ	CCCGACAAGTCTTCGACCTGA	-1.2899	-0.88588	-0.80323
DGUOK	CTCACGAAAACTTACCCAGAA	-0.944025	0.870705	-0.767005	-0.479878	0.027235	0.592137
DGUOK	TGGAAACTTGCTGGATATGAT	-0.79419	-0.70068	1.821
DGUOK	TTGGATGTCAATGATGATTTT	0.298581	-0.08832	0.722415
DMPK	TGGGTGTATTCGCCTATGAAA	-0.2596	-0.59338	0.32903	-0.123192	-0.18013	-0.0955845
DMPK	GCACAGGGACATCAAACCCGA	0.8133	0.50465	-0.332959
DMPK	CAAGATCGTCCACTACAAGGA	-0.923275	-0.45166	-0.282825
DNAJC6	GACACTGGATGTAGAACTACA	0.00585	-1.4701	1.80185	0.387222	-0.311096	0.853346
DNAJC6	AACCCTATGAACAATACGCAA	0.61638	-0.047157	0.62622
DNAJC6	ACCGACCCAACTACAACGTGA	0.539435	0.58397	0.131967
DOK1	TTCCCTGAACCTGGTACTGCA	0.408845	1.26466	0.455375	-0.0539667	1.23449	0.119213
DOK1	AAGGATCCCAATTCTGGGTAA	0.48232	0.766475	-0.0742935
DOK1	TCCCATCTATGATGAACCTGA	-1.05306	1.67235	-0.023443
DSTYK	CAGGGTCGTCAGTTACAAGGA	-0.74565	-1.2489	0.181829	0.906145	-0.527303	0.629658
DSTYK	ACGTCTGGAATATACTCGAAA	2.37875	-0.169534	0.89787
DSTYK	TGGCTTTGGAATTTCACTATA	1.08533	-0.163475	0.809275
DTYMK	AGTGCCGTTAATTAAGGAAAA	-0.629335	0.404469	0.932205	-0.531557	0.435035	0.62934
DTYMK	AAGATCAACTGAAATCGGCAA	-0.05504	0.17395	0.19876
DTYMK	AAGATGGTGGATGCTTCCAAA	-0.910295	0.726685	0.757055
DYRK1A	TACAAGCATATTAATGAGGTT	0.868805	-1.13571	-0.871565	0.480687	-0.156756	-1.29622
DYRK1A	ACCCGTAAACTTCATAACATT	0.672885	0.45159	-1.7363
DYRK1A	TCGCTGACTACTTGAAGTTCA	-0.09963	0.213853	-1.2808
DYRK1B	CACATCAATGAGGTATACTAT	-0.41708	-2.22015	1.9095	-0.442813	-1.2387	0.369923
DYRK1B	AAGGACGAAAGAACTCAGGAA	-0.48955	-1.17417	-0.52065
DYRK1B	GCGGCACTTCATGTTCCGGAA	-0.42181	-0.321785	-0.27908
DYRK2	CTGCCTTTGGTTCGCAAGTTT	-0.698425	-0.5207	0.538635	-0.555442	-0.444302	0.11714
DYRK2	GGCCCTAAAGATGGTGCGGAA	-0.085415	-0.03539	0.9027
DYRK2	CACCGGTGCTATCACATCTAT	-0.882485	-0.776815	-1.08991
DYRK3	TCCGGATTTTGGAGCATCTTA	-1.32529	0.43531	0.543685	0.375537	0.585299	-0.18671
DYRK3	AAGAAAAGACATGGAGTTATT	1.2757	0.53267	-1.7183
DYRK3	GACCATCTAGCTTATCGATAT	1.1762	0.787919	0.614485
DYRK4	AAGTATACACGTACATCCAAA	-0.322315	0.265209	0.84508	-1.66601	1.03046	0.393845
DYRK4	CAGGACAGAGCAAAAACTTCT	-2.3451	1.68225	-0.03519
DYRK4	CACCTACAATGTGGTGCATAT	-2.3306	1.14393	0.371645
EEF2K	AAGCTCGAACCAGAATGTCAA	0.856245	-0.489095	1.3034	1.18644	-0.160692	1.06846
EEF2K	CAGCGACGATGAGGAAGGTTA	0.937815	0.194195	0.901885
EEF2K	AAGGATTTGATTACTTACTAA	1.76525	-0.187175	1.00011
EGFR	CGGAATAGGTATTGGTGAATT	-0.271213	-1.79205	-0.59351	0.314236	-1.11553	-1.02894
EGFR	CTCCATAAATGCTACGAATAT	0.75074	-0.53998	-2.68845
EGFR	ATGATCTTTCCTTCTTAAAGA	0.46318	-1.01455	0.195125
EIF2AK1	CTGATTAAGGGTGCAACTAAA	2.2359	-1.67805	0.963215	1.19738	-1.24036	0.974417
EIF2AK1	ACCGAAGAATCTTCCGAAGAA	0.15887	-0.802675	0.98562
EIF2AK2	TTGACGGAAAGACTTACGTTA	0.44731	-0.77487	1.17015	0.498026	-1.15016	0.941912
EIF2AK2	AGGGAACTTTGCGATACATGA	0.888595	-1.523	1.80645
EIF2AK2	AAGGTGAAGGTAGATCAAAGA	0.158174	-1.1526	-0.150865
EIF2AK3	CGCGCGGCAGGTCATTAGTAA	0.70545	-0.734655	0.138061	0.491152	-0.557392	0.390386
EIF2AK3	TAGTGACGAAATGGAACAAGA	0.74813	-0.56258	0.914865
EIF2AK3	TACAACAAGAATATCCGCAAA	0.0198755	-0.37494	0.118232
EIF2AK4	AGGCACCGTCAAGATTACGGA	0.30402	0.45164	0.187021	-0.15169	-0.0631	-0.61019
EIF2AK4	GCGGATCCCTTTTGCAAGATA	-0.68271	-0.096145	0.46531
EIF2AK4	GAGGTCCAAGGAAGCACCAAA	-0.07638	-0.544795	-2.4829
EPHA1	AGGATGAAGAACGGTACCAGA	1.09461	-0.749115	0.613575	0.0943867	-0.714232	0.925227
EPHA1	AACTACCTCAGTAATCACAAT	-0.97919	-0.77634	1.69825
EPHA1	CAGAAACATCTTGGTGAATCA	0.167735	-0.61724	0.463855
EPHA10	GCGCATCTTCGTGGAACTGCA	-0.709975	-0.71462	1.2858	-0.385765	-0.92726	1.16061
EPHA10	CGCCAAGGAACTGGATGCGAA	-0.061555	-1.1399	1.03541
EPHA2	CATGATGATCATCACTGAGTA	0.356935	1.3684	-0.028981	0.201432	0.811478	0.112931
EPHA2	GTGGAAGTACGAGGTCACTTA	0.236835	0.509335	0.0332985
EPHA2	GCGTATCTTCATTGAGCTCAA	0.010526	0.5567	0.334475
EPHA3	AAGGATGTACTGCAGTACAGA	0.98312	-0.915415	0.833455	0.612157	-1.45796	0.658758
EPHA3	ATCACCTGTCCTGACGATTAA	0.98208	-2.1458	0.93626
EPHA3	TACGAGGTCAAATACTATGAA	-0.128727	-1.31265	0.20656
EPHA4	TTGAATCAAGGTGTAAGAACA	-1.5e-05	-0.040915	0.11533	0.165597	-0.719172	-0.105525
EPHA4	ACCAGTAATGATCATAACAGA	0.74033	-0.9679	-0.253625
EPHA4	ATGAAGTTACCTTATTGGATT	-0.243525	-1.1487	-0.17828
EPHA5	TGCATCCTGCAGAGTATCTAA	0.604735	-1.79355	1.09454	0.55819	-0.897267	-0.284325
EPHA5	CCCAATCAAGCTGTCCACGAA	0.14847	-0.295435	-0.95681
EPHA5	TACATTGATCCACATACCTAT	0.921365	-0.602815	-0.990705
EPHA6	CTGGTCAATAGCAACTTAGTA	-1.46085	-0.646	-0.309965	-0.642201	0.236999	0.03057
EPHA6	CAGACCAGTAATGATTGTGGT	-0.392415	0.669035	-0.756665
EPHA6	CTTCCCGGGAATTAAAACTTA	-0.0733373	0.687961	1.15834
EPHA7	ATGATGGGCAATTTACAGTCA	-0.027235	0.444925	1.05845	-0.698099	0.535512	-0.171612
EPHA7	AGGGAACGGACCTACTCAACA	-0.640707	0.20083	0.301709
EPHA7	ACCAGCTAATGTTGGATTGTT	-1.42636	0.96078	-1.875
EPHA8	TCCAGTGTGAATGGGACATCA	-0.63647	-1.9453	0.868955	-0.0281413	-0.623378	0.602657
EPHA8	GCGTCTCAAGCTCAACACGGA	0.261509	0.541585	-0.492185
EPHA8	CCACACGTACCAGGTTTGCAA	0.290537	-0.46642	1.4312
EPHB1	CTGTCCGTGTCTTCTTCAAAA	1.19366	-0.893045	0.544556	-0.0436633	0.11885	0.303804
EPHB1	TTCGACCATCCTAACATCATT	-1.4471	0.738915	-1.04869
EPHB1	AGGAAACGGGCTTATAGCAAA	0.122445	0.51068	1.41555
EPHB2	TGGCGTGATCCTGGACTATGA	0.107888	1.4618	-2.32395	0.238938	0.342228	-1.15587
EPHB2	CTACATCGATCCTTTCACCTA	0.418915	-0.02095	-0.89667
EPHB2	CAAGATGATCCGCAATCCCAA	0.19001	-0.414165	-0.246983
EPHB3	GCGGGTCTACGTGGAGCTCAA	0.9634	0.422715	-0.28275	0.644793	0.66622	0.105347
EPHB3	TGGAATGAAGGTTTATATTGA	1.38245	0.832725	0.491365
EPHB3	TCCGATCCTACCTACACCAGT	-0.41147	0.74322	0.107425
EPHB4	TCGGACAAACACGGACAGTAT	-0.319455	0.336405	0.00533	0.28478	-0.018295	0.427393
EPHB4	AAGCAGAGCAATGGGAGAGAA	0.75478	-0.29921	1.06265
EPHB4	CAGCTGCTGCCTTCATATTGA	0.419015	-0.09208	0.2142
EPHB6	CTCCTGGATTACATCTACTTA	0.539855	0.98413	0.918985	0.183345	0.48713	0.604967
EPHB6	GCACACGTACCCTACATCTTA	0.242145	0.457055	0.368887
EPHB6	CAGGACAATTGGTTGCAGACA	-0.231965	0.020205	0.52703
ERBB2	GTGCTCATCGCTCACAACCAA	-0.076865	0.859155	-0.763085	0.19222	-0.666177	-0.633742
ERBB2	ATGGAGACCCGCTGAACAATA	0.30788	-0.815835	-0.45594
ERBB2	ATGTTGGATGATTGACTCTGA	0.345645	-2.04185	-0.6822
ERBB3	TGCAGTGGATTCGAGAAGTGA	0.98147	1.69522	0.041665	-0.61301	0.884048	0.290235
ERBB3	CTTCGTCATGTTGAACTATAA	-2.4232	0.642355	0.796775
ERBB3	ATGAATGAATTCTCTACTCTA	-0.3973	0.314565	0.032265
ERBB4	AACCCTTTTGTTTCTCGGAGA	0.140475	-0.39576	1.2729	0.151257	-1.00568	1.20128
ERBB4	GACCCTTACAATGCAATTGAA	-0.547925	-1.81795	1.08936
ERBB4	AGCCCGTAATGTCTTAGTGAA	0.86122	-0.803325	1.24157
ERN1	ACGAAACTTCCTTTTACCATC	0.82805	0.47283	0.394975	0.955363	0.477167	0.522198
ERN1	ACCCTGCGCTATCTGACCTTC	1.29865	0.12275	0.86168
ERN1	AGCAGGACATCTGGTATGTTA	0.73939	0.83592	0.30994
ERN2	AAAAACAACAGGGATTAATGA	0.193963	0.279963	0.34581	0.402311	0.299248	0.203079
ERN2	AGGGATGATCCCGTCATCGAA	0.39318	0.610375	0.028715
ERN2	TGAGAAAGTTCCGGTCCTATA	0.61979	0.007405	0.234713
ETNK1	ATGGAATCACAAATAAACTTA	0.62594	-0.382885	1.02754	1.15215	-0.844642	0.70821
ETNK1	GGCAATAAGACTGAGTTATTA	1.15225	-0.51099	0.183005
ETNK1	GTGCACCACAACTCTACTGTA	1.67825	-1.64005	0.91408
ETNK2	ATGCACAATTATTTCACGCTT	0.0082851	0.88377	0.641845	0.123696	1.33975	0.747645
ETNK2	AACCATTTCAATGAGTTTGCA	0.136815	0.79668	1.02065
ETNK2	AAGGCTCTACGTGCAAGTCAA	0.225988	2.3388	0.580445
FASTK	TTGGTTCCCTGTGTTTTGATT	0.52868	-0.716665	-0.978155	-0.507453	-0.719011	-0.875345
FASTK	TCACAAGGACATAGTAGCTGA	0.482959	-1.04072	0.11717
FASTK	CAGCAGCAAGGTGGTACAGAA	-2.534	-0.399643	-1.76505
FER	TGCACGATCAGTTACATCTAT	-1.83695	-1.1579	0.419425	-0.274939	-1.04596	0.983008
FER	ATGAATTATGTCAGCAACGTA	0.717257	-0.999945	2.16515
FER	CAGAACAACGGCTGCTAAAGA	0.294877	-0.980025	0.36445
FES	ACCCACGCTGGAGATCCTTAA	0.132395	-0.14223	0.99276	0.839628	-0.439115	-0.103415
FES	AACCTCAGCAATCAGCAGACA	0.88389	-0.458975	0.058465
FES	CAAGTGGGTGCTGAACCATGA	1.5026	-0.71614	-1.36147
FGFR1	TGGAGGCTACAAGGTCCGTTA	0.069125	-0.320205	0.10605	0.037185	-0.38511	0.129707
FGFR1	CTGCATTGTGGAGAATGAGTA	-0.657175	-0.73758	0.497345
FGFR1	CCACACTGCGCTGGTTGAAAA	0.699605	-0.0975455	-0.214275
FGFR2	ATGGAGTACTCCTATGACATT	-0.378785	0.665795	-0.131212	-0.385574	0.104733	-0.344687
FGFR2	CAGTAGGACTGTAGACAGTGA	0.075897	0.081915	0.14676
FGFR2	TCGAACAGTATTCACCTAGTT	-0.853835	-0.43351	-1.04961
FGFR3	CACCGTAGCCGTGAAGATGCT	-0.72434	-0.537065	-1.922	0.0426322	-0.58953	-0.410465
FGFR3	CACCTGCGTCGTGGAGAACAA	0.0538316	0.10693	0.274165
FGFR3	CAAGGTGTACAGTGACGCACA	0.798405	-1.33845	0.41644
FGFR4	CACATTGACTACTATAAGAAA	0.7125	-0.194895	0.894015	-0.0786983	0.120566	0.22839
FGFR4	CGTCAAGATGCTCAAAGACAA	-1.5925	0.237855	0.205936
FGFR4	ATACACCTGCCTGGTAGAGAA	0.643905	0.318737	-0.41478
FGFRL1	CCAGGACGATGCGGGCATGTA	-0.217985	-0.647055	0.005945	-0.615478	-0.902413	0.090305
FGFRL1	GGAAGAAGAAGTGGACACTGA	0.42255	-0.836935	1.00344
FGFRL1	CCCGACGGCTCCTACCTCAAT	-2.051	-1.22325	-0.738465
FGGY	TCACCTGGATCTGATTAAGAA	0.598245	-0.129185	-0.350605	0.691785	0.135789	-0.43815
FGGY	CGGATTGAAACTGTCTCAGGA	0.50965	-0.39114	-0.954135
FGGY	CAGCAGGGCACTCAATCAGTA	0.96746	0.92769	-0.00971
FGR	AAGCATTACAAGATCCGCAAA	0.452049	0.17131	0.50639	-0.0820845	0.263795	-0.497288
FGR	GACCCTGTTCATTGCCCTGTA	-0.145228	1.214	-0.87289
FGR	CTGCATCCTCATTTGCCCACA	-0.553075	-0.593925	-1.12536
FLT1	ATGGTGAGTAAGGAAAGCGAA	-1.27517	0.287476	0.60911	-0.581717	0.381114	-0.14678
FLT1	ATCCCTGATGGAAAACGCATA	0.112965	0.547905	0.17935
FLT1	CTCGCCGGAAGTTGTATGGTT	-0.58295	0.30796	-1.2288
FLT3	CTCAACTATCTAAGAAGTAAA	0.029048	0.796015	1.29525	0.518029	0.158177	0.483757
FLT3	CAGGCTGTTCACAATAGATCT	0.89774	-0.668685	-0.43437
FLT3	TGGGACTATTACAAATCAAGA	0.6273	0.3472	0.59039
FLT4	CTCCAGCATCCTGACCATCCA	-0.235504	-1.08432	0.25813	0.00520287	-0.170633	0.781542
FLT4	ACCGAGGTCATTGTGCATGAA	-0.339292	-0.51206	1.2631
FLT4	CGGCTTCACCATCGAATCCAA	0.590405	1.08448	0.823395
FN3K	CCCAGTGTTCGTCAAAGTCAA	-0.74925	1.09425	0.90136	-0.59448	0.570613	-0.0168553
FN3K	AGCATCAAAACTTGGAGAGCA	-0.736125	0.49131	-1.08966
FN3K	GGCCGCCTTTGTGATGGAGCA	-0.298065	0.12628	0.137734
FN3KRP	TAACAAGAAGCTTGGAGAGAT	-1.37203	-0.274575	1.01429	-0.211535	-0.730443	0.754556
FN3KRP	CAGCTCCTTTTACTCCGCCTA	0.251155	-0.603355	-0.235175
FN3KRP	ACGAGTGTTCGTGAAAGTGAA	0.48627	-1.3134	1.48455
FRK	CAGCAACTACAAGGCTATATT	1.24274	-1.6996	0.65985	1.58482	-1.1061	0.486452
FRK	CTCCATTTGATTTGTCGTATA	1.3746	-0.775085	0.340791
FRK	AGGCAGACAAGTCAACCGTGA	2.1371	-0.843625	0.458715
FUK	TAGACTTACACTCAACCCTCA	-0.93861	-0.105616	1.04455	-1.51365	-0.531255	0.801819
FUK	CTGCACCTACCTAGGCTTGGA	-1.6604	-0.796735	-0.002288
FUK	CCGGCCTACGCTCAGAATCAT	-1.94195	-0.691415	1.3632
FYN	CAGCTTGTACAACATTACTCA	0.496835	-1.5165	-0.580975	0.392755	-0.44999	0.284637
FYN	TTGGGATGATATGAAAGGAGA	0.974275	-0.495065	0.77132
FYN	CCGATTGATAGAAGACAATGA	-0.292845	0.661595	0.663565
GAK	CAGTCCGTCGCTAATTATGCA	0.93365	0.87732	-0.520035	0.263665	0.3078	-1.21842
GAK	AACACCAGAAATCATAGACTT	0.88838	0.11494	-1.14798
GAK	CACGAGGAATACAACACCAAT	-1.03103	-0.06886	-1.98725
GALK1	TGGACCAGTTCATCTCACTTA	1.60285	-0.749285	0.077166	1.20777	-0.451968	-0.672301
GALK1	CGTGCTCATCACCAACTCTAA	-0.003895	-0.94047	-0.016369
GALK1	TGTCAAGGGAGTGATTCAGTA	2.02435	0.33385	-2.0777
GALK2	TGGGAGAGTTGATGAACCAGA	0.82771	-0.090685	0.51335	0.850487	-0.227005	0.327813
GALK2	CAGGAACACTTTGGTCTTAGT	0.49589	0.148875	0.502725
GALK2	CGCGAGTGCTCCAGTTTAAGA	1.22786	-0.739205	-0.032637
GCK	GAGGCACGAAGACATCGATAA	0.96372	0.14696	0.183294	0.488943	0.057658	0.322661
GCK	CCGCATGTGCGTCAATACCGA	0.39111	0.025919	0.54267
GCK	CCGGTCAGCAGCTGTATGAGA	0.111997	9.5e-05	0.24202
GCKR	AACCCTGTTATTAGCAGCCCA	-0.341973	1.10766	-0.82726	0.139375	0.57299	0.313702
GCKR	AGGGCATTGCAGCATCTCAAA	1.043	-0.19509	0.774465
GCKR	GAGAACATTGTTCGACTGCTA	-0.282901	0.8064	0.9939
GK2	ATGGAAGAAAGCCGTAATGAA	0.597099	-0.501746	1.4767	0.0511163	-0.72446	1.54295
GK2	ACCAATAAATGTCATATTGCT	1.2065	-1.3265	1.48545
GK2	TAGTAACTTCGTCAAGTCTAA	-1.65025	-0.345135	1.6667
GK5	TACGAGCAATATTGGAGTCAA	-0.552765	0.29119	-0.577745	-0.279975	0.695067	-0.811117
GK5	CTGGAAATAGCCTTCAACAGA	0.19846	0.698475	-0.73405
GK5	CTGGGTAGAAATTGATCCTGA	-0.48562	1.09553	-1.12155
GLYCTK	AGGGATGACAGGTACCAATGT	-0.27081	1.09727	1.37575	-0.514015	1.28036	0.246832
GLYCTK	TAGCCCACAATGACTCACATA	-0.57265	1.37448	-1.19475
GLYCTK	CCACATAGCCGTGTCCAGGTA	-0.698585	1.36933	0.559495
GNE	ATGCACTTATCTCATTTAACA	1.12515	-0.61955	-0.58796	0.971602	-0.505755	-0.267433
GNE	AAGCTGTAAAACTGAACTGCA	0.502105	-0.49984	0.49146
GNE	AACCGTGCAGATTATTCTAAA	1.28755	-0.397875	-0.705799
GRIP2	CTGAACATTGGTGACTATATT	-0.07133	-0.53227	-0.523665	1.15416	-0.313103	0.231085
GRIP2	TGGAGAGACCGTCACACTGAA	1.5732	0.078907	-0.18653
GRIP2	TGGCACCGACAAGGATGGAAA	1.9606	-0.485945	1.40345
GRK1	CGGCAATGTCCGGATCTCTGA	0.213586	-0.016655	-1.03668	0.805437	0.599907	-0.85016
GRK1	CTCCAAAACTGTCTACGCAAA	0.606775	0.64649	-0.836205
GRK1	GCCTATGCGTTTGAAACCAAA	1.59595	1.16988	-0.677595
GRK4	GTGGACTGTCAATCTTAGATA	0.717485	1.53345	-0.245515	1.00376	0.621309	-0.127913
GRK4	AAGAGTTGGAACAGTCGGCTA	0.766385	-0.14501	0.382826
GRK4	AAGAATCAAGAATGATACCGA	1.5274	0.475485	-0.52105
GRK5	ACCGTCTACCGAGATCTGAAA	0.431661	-1.5991	0.368285	0.289219	-0.274977	-0.251818
GRK5	CCGAAGGACCATAGACAGAGA	-0.820155	-0.41359	-0.05213
GRK5	AAGGCAACCGGTGACCAAAAA	1.25615	1.18776	-1.07161
GRK6	CAGGACTTCTACCAGAAGTTT	-0.337265	-0.143865	-0.041994	-0.151239	-0.0489155	-0.264335
GRK6	TAGAGAAAAAGCGGATCAAGA	0.0560825	-0.133239	-0.441645
GRK6	CAGCATCTACTTCAACCGTTT	-0.172535	0.130357	-0.309365
GRK7	GAGATCCTAATGGAAAAGGTA	-0.13166	0.233808	-0.0284615	0.097665	-0.184131	-0.776376
GRK7	CGGCAACTGCAGGTTATCTGA	0.914335	1.08335	-0.241667
GRK7	GACGAACACCATTCAAAGATT	-0.48968	-1.86955	-2.059
GSG2	CAGACAAGATGCTGAAACAAA	-1.8683	-1.1705	2.30105	-0.451473	-0.338472	0.674002
GSG2	AAGTAAGCTAAATGTATCTTA	0.71592	0.829025	0.53931
GSG2	ACCCAGGACCTGACTCCTTTA	-0.20204	-0.673945	-0.818355
GSK3A	AAGAAAGACGAGCTTTACCTA	-0.163165	0.058105	0.298341	-0.138066	0.976537	0.0773185
GSK3A	GAACACCAACCCGGGAACAAA	-0.662665	1.346	-0.10929
GSK3A	GTGGCTTACACGGACATCAAA	0.411633	1.5255	0.042905
GSK3B	CACTCAAGAACTGTCAAGTAA	-0.834455	-0.129105	0.1559	-0.272453	0.625697	-0.50959
GSK3B	ATCGAGAGCTCCAGATCATGA	-0.585225	1.2363	-1.80085
GSK3B	AAGCTAGATCACTGTAACATA	0.60232	0.769895	0.11618
GUK1	TTGGCTTCAGCGTGTCCCATA	-0.82734	0.795805	-0.172205	-0.253736	1.09512	-1.02809
GUK1	AGGAGGCGCTCTCTGAGGAAA	0.280065	1.4036	-1.07061
GUK1	CAGGCCATGAACCGCATCTGT	-0.213933	1.08595	-1.84145
HCK	GCTGATGGAGATCGTCACCTA	-1.7381	0.68493	0.244568	-0.587759	0.961057	0.356339
HCK	GGGAGATACCGTGAAACATTA	0.268768	1.90645	-0.57207
HCK	CCGGGATAGCGAGACCACTAA	-0.293945	0.29179	1.39652
HGS	CACGTCTTTCCAGAATTCAAA	0.56923	-1.7374	0.772525	0.317588	-1.35831	0.458145
HGS	CATGGAATCTGTGGTAAAGAA	-0.091595	-0.93683	0.99323
HGS	CGCACGGTATCTCAACCGGAA	0.47513	-1.4007	-0.391319
HIPK1	TACATTGATCTGTTAAAGAAA	-0.61815	-0.0570695	0.38814	-1.63273	-0.287025	-0.591537
HIPK1	CAGATTTGCACTCAGACAGAT	-2.29075	0.22676	-0.58225
HIPK1	CAGCTCAATACAGTGCACAAT	-1.9893	-1.03076	-1.5805
HIPK2	GACCATGACCTTTAACAACCA	1.16645	0.385715	-1.27615	0.758943	0.448777	0.00957017
HIPK2	AAGAGAATCACTCCAATCGAA	1.0371	0.05227	0.91623
HIPK2	CACGGACTCACCATATCCTTT	0.07328	0.908345	0.38863
HIPK3	TACAGTTCCACTTGTAACTCA	0.479975	-1.38495	-0.57734	0.61542	-1.51525	0.108978
HIPK3	ACCGAATAGTATGTCAGATGA	0.954795	-1.42805	0.58634
HIPK3	AGCGATGTGGATTGAAGCGCA	0.41149	-1.73275	0.317935
HIPK4	TGCTCAAGTCGTTGGACCAGA	-0.11223	1.05238	-0.286065	-0.0795983	0.399457	-0.126717
HIPK4	CAAGTTCTACCTGGTCTTTGA	0.619635	0.257685	-0.27178
HIPK4	CAACATGACCATGGAAGCTGA	-0.7462	-0.111689	0.177694
HK1	TTCATCCACACTTCTCCAGAA	-0.16585	0.40967	-0.442705	-0.416588	0.366927	-0.743627
HK1	TCCGATGAAACTCTCATAGAT	-1.28036	1.1426	-1.03076
HK1	CAGATCGAGAGTGACCGATTA	0.19645	-0.45149	-0.757415
HK2	GAGGATGAAGGTAGAAATGGA	-1.26675	1.30239	-1.3094	-0.543382	1.12897	-0.914148
HK2	CCTGGGTGAGATTGTCCGTAA	-0.8807	0.46267	-0.94264
HK2	AGCAGAGGTTCGAGAAAATGA	0.517305	1.62185	-0.490405
HK3	CGACCATACCCTGGACCATGA	0.7374	1.51035	-2.2205	-0.0397533	1.19896	-0.864238
HK3	GAAGATGATCGGAGGCCTGTA	-0.79994	1.2211	0.0888665
HK3	CCGGAATGCGATGTCTCCTTA	-0.05672	0.865425	-0.46108
HKDC1	GAGGAGCTCTTTGATCACATT	0.65966	-0.623855	-0.368986	0.51075	-0.646074	0.713746
HKDC1	CAGTGCGAATGTACAACAAGA	0.39907	-0.84751	1.59057
HKDC1	CACCCTCACTTTTCTAGAATA	0.47352	-0.466858	0.91966
HUNK	CAGCTCCTTGATATTTTAGAA	1.109	-0.40902	0.204386	0.890022	-0.09791	0.46372
HUNK	CTGCCGCAATATTTTCCGCAA	-0.076333	-0.12006	1.07885
HUNK	CCGGCTCTACCAGATAGAAAA	1.6374	0.23535	0.10792
ICK	AAGGACTCGCATTTATTCACA	0.51941	-0.578525	-0.000815	-0.472305	0.160277	-0.265772
ICK	GACAATGTCAGTAATCAGCAA	-0.123725	0.41678	0.75135
ICK	TACCCAATAACTTAAAGACCT	-1.8126	0.642575	-1.54785
IGF1R	TACGTCTTCCATAGAAAGAGA	-0.105192	1.02109	-0.0436835	0.165537	1.29466	-0.287987
IGF1R	GAGAATCCCAATGGATTGATT	0.94668	1.12199	-0.21422
IGF1R	TCGAAGAATCGCATCATCATA	-0.344878	1.7409	-0.606058
IGFN1	AAGAAGTGTGACTGTCACTAA	0.39102	-1.47215	0.015065	0.737143	-0.948558	0.762583
IGFN1	TGGAGTCATCTTTAAGCAAGA	0.42691	-0.9152	1.7468
IGFN1	TGGGAAGCCGGTGATAGTGAA	1.3935	-0.458325	0.525885
IGSF22	CTGAAGAGGGATGACAAGTAT	0.13991	-0.0255	1.07141	0.807522	-0.219787	0.920157
IGSF22	AGCCTCTGTATTCATCGCAGA	1.5512	-0.694755	1.17115
IGSF22	GACGCACACGCTTAAGATTAA	0.731455	0.060895	0.51791
IKBKB	CTGGATGACATCTTAAACTTA	0.489818	-1.4192	-0.69476	-0.158357	-1.32878	-1.59515
IKBKB	TTGAATGGAACGGTGAAGTTT	-1.04509	-1.91395	-1.75585
IKBKB	TAGACTGGAGCTGGTTACAGA	0.080205	-0.653175	-2.33485
IKBKE	CCCGACACCAGGAGTACCTCT	-0.515334	0.214725	-1.87615	-0.361295	-0.89996	-0.0986567
IKBKE	TTCAGTGCTGTTTGGACAAGA	-0.14741	-2.1947	0.768645
IKBKE	CAAGCTGGATAAGGTGAATTT	-0.42114	-0.719905	0.811535
IKBKG	CCAAACAGGAGGTGATCGATA	0.402335	-1.4829	-0.465775	0.318332	-0.797513	-1.90194
IKBKG	CAGGATCGAGGACATGAGGAA	1.13725	-0.20641	-3.2311
IKBKG	AAGATTGTGATGGAGACCGTT	-0.58459	-0.70323	-2.00895
ILK	TAGCCGTAGTGTAATGATTGA	0.273061	2.1022	-0.619865	-0.377262	0.42499	-0.0973075
ILK	GAGAATCACTCTGGAGAGCTA	-1.02758	-1.25222	0.42525
INSR	TGGAATGACCAGAGACATCTA	-0.274333	-1.8288	0.76793	0.116216	-1.50993	0.789056
INSR	TCGAACGATGTTGGACTCATA	0.710005	-0.716376	0.393747
INSR	TTCTACGTGACAGACTATTTA	-0.087025	-1.9846	1.20549
INSRR	CAGCTTCATCGTGTACTACAA	0.100173	-1.6618	1.69595	0.050671	-1.47604	1.00072
INSRR	CGGGATGACTCGGGACGTGTA	-0.65116	-1.6909	0.09082
INSRR	AAGGAAGCTTCTGTCATGAAA	0.703	-1.07543	1.2154
IP6K1	CCGCAATGCCCTCTATCAATA	-1.21341	0.55422	0.06705	-0.375889	0.195445	-0.36589
IP6K1	AGGGCATTACCTCTGCAGGAA	-0.401016	-0.31039	-0.172039
IP6K1	CCAGACAGAGGCTACGTGTTT	0.486755	0.342506	-0.99268
IP6K2	GGGAACATCAGTTCTACGAGA	-0.050345	0.169945	0.00224	0.0417322	0.561968	0.465417
IP6K2	ATGCGTGCTCCGCTTCAATGA	-0.0759085	0.555025	1.3455
IP6K2	CTGAGATGCGCAAATTCACTC	0.25145	0.960935	0.04851
IP6K3	ATTGACTTTGCTCATACCACA	-0.214015	-0.79985	0.25988	-0.23077	-1.5018	0.271213
IP6K3	CCCTCTATCAGTTCCTACATA	-0.124666	-2.62575	1.4617
IP6K3	ATGCAGGTTTATCAAACAGAT	-0.35363	-1.0798	-0.90794
IPMK	CACCAAACGATTTATACCTAA	0.351645	0.064249	-0.756877	0.185151	-0.5792	0.318454
IPMK	AGCAGCTTAATTTTTACGCAA	-0.277011	-1.13714	0.71002
IPMK	CAGCATTACGGAAGAAGCTTA	0.48082	-0.66471	1.00222
IPPK	AAGCAGATCAGCAAATACTGT	-1.09351	0.760835	1.23835	-0.740272	0.924855	0.9936
IPPK	TGCCTTCCTAATTTAACCAGA	-0.387035	1.08888	0.74885
IQCH	CAGAGTTTGAGCTGACGAATA	0.5745	-0.888175	-0.604535	0.277115	-0.94366	-0.492983
IQCH	GTGGTTGGTTACTTTTCGATA	0.99438	-0.888265	-0.232115
IQCH	AGGAACTATGCTATACCAGAA	-0.737535	-1.05454	-0.6423
IRAK1	CAGGTTGTCCTTGAGTAATAA	-2.88775	-0.48715	1.71225	-0.772458	0.021145	0.78562
IRAK1	AGCAAGTCAGGTTTCATGTAA	-0.251715	-0.06298	-0.10356
IRAK1	AGGGAAAAGACATGTATCACA	0.82209	0.613565	0.74817
IRAK2	TCCAGGATCAATCGAAAGATT	-0.864595	-0.805215	0.550355	-0.313178	-0.784495	0.451696
IRAK2	CGCCTCCTACGTGATCACAGA	0.83795	-0.621385	0.49902
IRAK2	ATACACCATGATGAAGACTCA	-0.91289	-0.926885	0.305712
IRAK3	AGGAGAGATTTTTGAGGTATA	0.83225	0.46029	-0.00036	0.337485	0.622041	0.365035
IRAK3	ATGTAGAGTAGTGTTAGATGA	-0.145136	0.848267	-0.234234
IRAK3	CTGGATGTTCGTCATATTGAA	0.32534	0.557565	1.3297
IRAK4	ATGGTTGACATTACTACTGAA	1.6517	0.582435	1.07673	0.952775	0.12696	0.410307
IRAK4	ATGCCTAATGGTTCATTGCTA	-0.0019695	-0.46926	0.877
IRAK4	TTGGTGTGGTTTTACTAGAAA	1.20859	0.267705	-0.72281
ITGB1BP3	ACATTCAGAACTCGCTGCTGA	-0.04316	0.605719	-0.012745	0.496613	0.0560725	0.147457
ITGB1BP3	CAACTGCTGCGTGATCCATCA	0.739725	-0.242702	0.732265
ITGB1BP3	CAGCATGTGAGCGTTTCCCTA	0.793275	-0.1948	-0.277149
ITK	CAGGAATGGGCATGAAGGATA	-0.060261	-0.459035	0.834915	0.604635	-0.304773	0.349587
ITK	AAGGCAAAATCCCGTATGAAA	0.293265	0.317698	0.283315
ITK	ATGAGTGGTACAATAAGAGTA	1.5809	-0.77298	-0.06947
ITPK1	AAGATTGAGGCCTACATGGAA	-1.17161	-0.38951	-0.023995	0.263703	-0.174865	0.876808
ITPK1	TTGAAGCCGACCAGAATGATA	1.7898	-0.338445	0.87117
ITPK1	AGGTTGTGCAGCTGAACCTTA	0.172912	0.20336	1.78325
ITPKA	CGGAAGGACATGTACAAGAAA	-2.1272	0.20362	-1.3993	-0.66232	0.513435	-1.11446
ITPKA	CAGGACTTACCTAGAGGAGGA	-0.53558	0.73375	-1.74205
ITPKA	GGCGAGGACGTGGGTCAGAAA	0.67582	0.602935	-0.202025
ITPKB	CAGGATCGAGGGAATCAAGAA	-0.360855	0.536795	0.074565	-0.406808	0.390345	-0.0478583
ITPKB	CAGAGAGTTCACTAAAGGAAA	-0.83163	0.029405	1.41676
ITPKB	TCCATCCGCTTTTGTAAGGAT	-0.0279385	0.604835	-1.6349
ITPKC	GAGGATGGTCGGATTCTGAAA	0.25346	-1.4261	0.014555	0.382573	-0.82104	-0.931548
ITPKC	CAGGACCTATCTGGAAGAGGA	0.716924	-0.550445	-1.6027
ITPKC	CCGGAAGGACATGTATGAGAA	0.177335	-0.486575	-1.2065
JAK1	CACCATCACCGTTGATGACAA	-2.3882	-0.456545	-1.7999	-0.876311	-0.01869	-0.961367
JAK1	TGGTATTAAGCTCATCATGGA	-0.292669	0.119	-0.853635
JAK1	ACGGTGCTGTCTAGGCAAGAA	0.051935	0.281475	-0.230567
JAK2	AGCAAAGATCCAAGACTATCA	0.180041	1.405	-0.9272	-0.14458	0.592268	-0.480028
JAK2	CTGGACTGTATGTACTTCGAT	-0.471465	0.36282	-1.02561
JAK2	CACCAGCGGAATTTATGCGTA	-0.142315	0.008985	0.51272
JAK3	TGCTAAGAAACTCCAATTTTA	0.59489	1.14264	0.0416347	-0.607692	0.221534	0.124697
JAK3	AAGTATCGTGGTGTCAGCTAT	-0.676165	0.206693	0.46607
JAK3	CGGGAGATTCAGATCCTCAAA	-1.7418	-0.684735	-0.133615
KDR	ACCATGTTCTCTAATAGCACA	1.6977	1.5723	0.651815	0.170932	1.11954	0.0149533
KDR	GTCCATCGTCATGGATCCAGA	-0.510125	1.09885	0.412225
KDR	CAGACGGACAGTGGTATGGTT	-0.67478	0.687475	-1.01918
KHK	TGGGTAAGGCCTTATAATGTA	0.20581	-1.44135	0.580172	0.41297	-1.61037	0.247256
KHK	GAGCCTGAAAGTCTCACCCTT	0.62013	-1.7794	-0.08566
KIAA1804	AAGTTTAAGAGAAGTCGTTTA	0.329759	-1.22857	0.825535	0.104192	-1.24661	0.445349
KIAA1804	CTGATTGTAGTGTATCAAGAA	-0.121375	-1.26465	0.0651635
KIT	AGCAGTGGATCTATATGAACA	0.694025	-1.27838	1.71595	0.457061	-1.17104	0.925607
KIT	CTGCAGCGATAGTACTAATGA	0.44987	-1.27925	1.12746
KIT	TGGAATGCCGGTCGATTCTAA	0.227288	-0.955505	-0.06659
KSR1	CTGCCTACTTCATTCATCATA	0.1711	0.66267	-0.995735	-0.247287	0.822055	-0.604156
KSR1	AAGGAATGAAGCGTGTCCTGA	0.247814	1.6569	-0.89428
KSR1	TTGGAGTGAAGTGCAAGCATT	-1.16077	0.146595	0.0775465
KSR2	CCCGAAAACTGATACACTTGA	0.126005	0.234784	-1.01475	0.089713	-0.0847353	0.0179367
KSR2	CAGCATCCCACTACTACAAAT	0.330053	-1.21552	1.81505
KSR2	ACCAGGCAGATTGCTCAAGAA	-0.18692	0.72653	-0.746495
LAMTOR3	AGCAAACTTGGACTTTCCAAA	0.300339	-0.80387	0.517939	0.744268	-0.955065	0.14079
LAMTOR3	AAAGTATCATCTGTTACTATA	1.15284	-1.01867	-0.510615
LAMTOR3	GTGGTTCAATTTAATCGTTTA	0.77963	-1.04265	0.415045
LATS2	GCGGAAGATCCTCTACCAGAA	0.074	0.058387	-1.66205	-0.0276752	0.630171	-1.49072
LATS2	AAGTTCGGACCTTATCAGAAA	0.10099	0.82029	-1.04012
LATS2	ACGCATTTTACGAATTCACCT	-0.258015	1.01184	-1.77
LCK	AGCCCGAACCCTGGTTCTTCA	1.03734	-0.385775	-0.481372	0.562003	-0.751767	-0.876499
LCK	GCGGAATTATATTCATCGTGA	0.9613	-1.13065	-0.851325
LCK	CAGGCATCAAGTTGACCATCA	-0.31263	-0.738875	-1.2968
LIMK1	GAGCATGACCCTCACGATACA	-0.159495	-1.12127	0.561385	-0.582052	-1.00991	1.10559
LIMK1	TGCCTCACGTGTGGGACCTTT	-1.01635	-1.36442	1.75703
LIMK1	CTGCATGAGCCCAGATGTGAA	-0.570305	-0.544035	0.998365
LIMK2	TCAGCTGTTGATTGAACATGA	0.108552	0.045239	-1.7718	0.564682	-0.350365	-2.10257
LIMK2	GAGCTGCAAGGTGATCATTGA	0.656324	0.059621	-0.306765
LIMK2	ATCGTTCTCTGTGAGATCATT	0.92917	-1.15596	-4.22915
LMTK2	AAGCGACTATTATATCCAGTT	0.15799	-0.31922	-0.976035	0.0785767	-0.347647	0.12986
LMTK2	ACGAGCATCTTCTATCCGGTT	0.22243	-0.942555	0.28804
LMTK2	CACAGTCTACCTGTTTGACCA	-0.14469	0.218835	1.07757
LMTK3	AAGGAATTTGAGAACCCTGAA	0.63688	1.8861	-0.118013	-0.42257	1.5053	0.238553
LMTK3	GCGGACTACTGGTATGACATT	-0.7884	1.65085	1.0321
LMTK3	CAAGTTCATCTCGGAAGCACA	-1.11619	0.97896	-0.198427
LRPPRC	TTGGGCTCTAATGAGACTAGA	0.830305	-0.282415	0.583315	1.23159	0.0101172	0.198613
LRPPRC	ACCTATAAGAGATGTCCTAAA	1.5442	0.00197	-0.095505
LRPPRC	CAGGAAGTTCCGTTTGACGTA	1.32027	0.310797	0.10803
LRRK1	CAGGCCTCGCATTGTATATGA	-0.156848	-1.6925	0.36725	0.673234	-1.15098	0.0845083
LRRK1	GAGCACATCAACATCAAGCTA	0.92572	-0.936415	0.81167
LRRK1	AGGACTCAGACATGCTACATA	1.25083	-0.82401	-0.925395
LRRK2	AGGCTGTGCCTTATAACCGAA	0.492935	-0.29253	0.91129	0.505817	0.151608	0.19884
LRRK2	AAGTGATGACCTGGATAGTGA	0.74063	0.18449	0.346
LRRK2	CCGGAAACGATTATTACAACT	0.283885	0.562865	-0.66077
LTK	AGGCATGGAGCTAGCTGTGGA	-0.089945	0.475015	-0.326455	-0.415567	0.820965	-0.609379
LTK	ACAGATCTTTGGAGTGCCTAA	-1.25335	1.18107	-1.7624
LTK	ACGGAGAGGTAGAGATCCGAA	0.096595	0.80681	0.260719
LYN	AGACATTGTGGTAGCCTTGTA	-0.52085	0.83084	-2.1792	-0.6807	0.643353	-1.15621
LYN	TGCTAGAGTAATTGAAGATAA	-1.4564	0.42851	-0.770085
LYN	GAAGACTCAACCAGTACGTAA	-0.06485	0.67071	-0.519335
MADD	AACCAGAATCACTAGAGCTGA	-0.721435	-0.02495	0.371917	-0.325033	0.251182	0.607485
MADD	GACACCAGAAGTTTAAAGGAA	-0.58266	0.272905	1.06235
MADD	CAGACCCACTACTATAGTAAA	0.328995	0.505591	0.388187
MAGI1	AGGAGCATGTATGAAAACCGA	0.704895	1.43795	-0.011555	-0.114177	1.27799	-0.831973
MAGI1	TGGACTAGCAGGGTTCACGAA	0.10818	0.508211	-1.5023
MAGI1	CAGGCCCTAACTCACAACCAA	-1.1556	1.8878	-0.982065
MAGI2	AGGAGGAATTGTTGATAAAGA	-0.68069	0.71853	-0.866625	0.0947367	0.869112	-0.402372
MAGI2	AAGGAAAACGGAAGAGGAATA	1.381	1.5114	0.15184
MAGI2	CACGACTTGCGAAAAAGGCTA	-0.4161	0.377405	-0.49233
MAGI3	TTGGATGTTTTTCTTCGAAAA	0.52778	-0.346735	-0.156269	-0.128237	-0.377482	-0.111681
MAGI3	CAGAACCTTGGTTGTTATCCA	-0.836125	-0.00614	-1.24555
MAGI3	ATGATGTTGTCTTGCAACGAA	-0.076365	-0.77957	1.06678
MAK	TTGGAGGACTATGATTTCGGA	0.034337	0.684145	-0.263628	-0.0265243	0.56502	0.274136
MAK	CAGGACGTACTTATAATCCTA	-0.23826	0.289315	0.3949
MAK	AGGGACAAGTGAGGTCGATGA	0.12435	0.7216	0.691135
MAP2K1	CCGGAACCAGATCATAAGGGA	-1.04957	0.441965	-0.666095	-0.499391	0.571932	-0.490342
MAP2K1	AGTGTTCAGTCTGGAATTTCA	0.211832	0.32197	-1.22315
MAP2K1	TGAGGCCTTTCTTACCCAGAA	-0.66043	0.95186	0.41822
MAP2K2	GAGATCAGCATTTGCATGGAA	-0.450325	0.46328	-0.73061	-0.450325	0.46328	-0.73061
MAP2K3	ACGGTCGACTGTTTCTACACT	-1.30495	-0.34889	-1.52985	-0.742225	0.466315	-0.853614
MAP2K3	AGACAGAAACTTTGAGGTGGA	0.632475	0.9502	-0.409876
MAP2K3	CTCCCGGACCTTCATCACCAT	-1.5542	0.797635	-0.621115
MAP2K4	TAGCAACTGTGAAAGCACTAA	-0.185735	-1.14194	1.29795	-0.185735	-1.14194	1.29795
MAP2K5	AAGCCCTCCAATATGCTAGTA	-1.0588	0.048645	0.1097	-0.793932	0.214287	-0.241778
MAP2K5	CAGTAATGGAACAGCAAGTAA	-0.71657	0.20316	-1.04535
MAP2K5	AAGGCCTTACTTATTTGTGGA	-0.606425	0.391055	0.210315
MAP2K6	GGGCATCACGATGATTGAGTT	0.0629945	1.18461	-0.68397	-0.412063	0.900462	-0.584512
MAP2K6	ATGGATACATCACTAGATAAA	-0.20771	1.02604	-0.34562
MAP2K6	TTGGTGGACTCTGTTGCTAAA	-1.09147	0.490725	-0.723945
MAP2K7	CACGTCATTGCCGTTAAGCAA	-1.42753	0.940155	0.62228	-0.541907	0.250405	0.359503
MAP2K7	AGGACAGTTTCCCTACAAGAA	0.725495	0.00571	-0.319495
MAP2K7	GAGCATTGAGATTGACCAGAA	-0.923685	-0.194651	0.775725
MAP3K1	AGGCGTAGCTCAAGGATCAAA	-0.395575	1.00657	0.507725	0.0174462	0.290507	0.594747
MAP3K1	GTGGCTCTTCGTTGTTTAGAA	1.00762	0.424996	0.47375
MAP3K1	CAGAATCTCCAGGAGTAAGGA	-0.559706	-0.560045	0.802765
MAP3K10	CTGGCTTTGAGCATAAGATCA	-0.797305	-0.648855	-0.261865	-0.282547	0.111198	0.0572528
MAP3K10	GCGGCTTGAAGTCATCGAACA	0.335745	1.01111	0.281228
MAP3K10	CAGGTGCTTTCCCAAGACTGT	-0.386082	-0.028655	0.152395
MAP3K11	ACCGTGATCTCAAGTCCAACA	0.230555	0.52972	0.22739	-0.016275	0.193862	-0.433102
MAP3K11	TGGCGTAGCTGTTAACAAGCT	1.31767	-0.084853	0.523105
MAP3K11	CACATGGTACCTGGATTCAGA	-1.59705	0.13672	-2.0498
MAP3K12	TGGCATCTCATCGGAAGAGGA	1.07339	0.57473	-0.33452	0.404962	0.06051	-0.080305
MAP3K12	ACCCAACATGCTAATCACCTA	-0.509295	-0.56842	0.403035
MAP3K12	TCCCAATTCTGAGGACTCAGA	0.650795	0.17522	-0.30943
MAP3K13	TTCGTGAACACTATGAGCGGA	-0.833865	-0.410162	-0.07007	-0.686667	-0.0768488	0.308337
MAP3K13	AAGCTCAATCCCAATACCCTT	-0.118085	-0.998575	-0.15002
MAP3K13	CAGAGTAAACCTCGAAACCGA	-1.10805	1.17819	1.1451
MAP3K14	AAGTCCAAATACAGTCTCTTA	0.164791	-0.338675	-0.092245	0.0141185	0.822558	-0.0726552
MAP3K14	CAGGATTGACCTCACCCAGAA	-0.844165	1.23215	0.213539
MAP3K14	GTGGATTATGAGTACCGAGAA	0.72173	1.5742	-0.33926
MAP3K15	CTGGATGTTCGCGATGGACAA	0.965476	-0.28763	1.5328	0.216768	0.25214	0.66946
MAP3K15	GACAATCAAGTTTTACACCAA	-0.53194	0.79191	-0.19388
MAP3K2	TGGGTCATTCACTAGTATCAA	-0.437022	1.11774	0.529285	0.309513	0.762308	0.09735
MAP3K2	CACCTCATGTCTCAGACTATA	0.57744	1.19636	-0.327135
MAP3K2	GAGTATGATGATAGTCGAATA	0.78812	-0.0271675	0.0899
MAP3K3	GGCGAGGGCTATGGAAGGAAA	-0.099717	1.2445	0.800735	-0.482379	1.06935	0.629532
MAP3K3	CAGGAATACTCAGATCGGGAA	0.28183	0.678615	0.204495
MAP3K3	CAGCCGGCCTGTGAAATATGA	-1.62925	1.28493	0.883365
MAP3K4	ATCTAACGAACTGATCTGGTT	0.810725	-1.79945	-0.448495	0.2156	-1.18461	-0.36708
MAP3K4	GAGCTTCGCCTTTGTTAGAGA	0.50053	-1.2551	0.383105
MAP3K4	CACCTCGACAGATGAAACGCA	-0.664455	-0.499285	-1.03585
MAP3K5	CAGCGAGTAGATAATATCGAA	0.449995	-0.96863	1.01975	-0.359748	-0.999025	0.708998
MAP3K5	CTGGACCGCTTTTACAATGCA	-1.51495	-1.31	1.05434
MAP3K5	ATGGTGAACACCATTACCGAA	-0.01429	-0.718445	0.05291
MAP3K6	CAGAGCAGCTGTATAAGCTCA	0.179637	-1.47345	1.86815	0.128884	-0.361455	-0.372112
MAP3K6	TCGCAAGGCTTTTGACGTAGA	0.217905	-0.466729	-0.460885
MAP3K6	CAGGAACTGAATGTGGATTCA	-0.01089	0.855815	-2.5236
MAP3K7	CCCGTGTGAACCATCCTAATA	-0.10762	0.312575	-3.44765	-0.0811533	-0.159136	-3.40112
MAP3K7	ACAGATACCAATGGATCAGAT	-0.730805	-0.203977	-3.2924
MAP3K7	ATGACTCGTTGTTGGTCTAAA	0.594965	-0.586005	-3.4633
MAP3K8	AGCCGCAGACCTACTAAAACA	0.493785	0.239065	-0.112654	0.0281767	1.11088	-0.789895
MAP3K8	ATCCCTCCTACCTGTACATAA	-0.25189	1.86455	-0.66103
MAP3K8	CTGGAACTTCCTGAGAACATT	-0.157365	1.22903	-1.596
MAP3K9	CAGCGATGAAATTGTCGTGTA	0.9173	0.13706	-2.0849	0.408183	0.898892	-1.09566
MAP3K9	ACGACCATCTTTCACGAATAT	0.46659	1.43375	-1.3239
MAP3K9	TTCAAACGAGATCCTAACCAA	-0.15934	1.12586	0.121815
MAP4K1	CAGGGACATCAAGGGAGCTAA	-0.014345	-0.99381	-0.297252	0.04455	-1.07098	-0.775151
MAP4K1	ACCAAGATCCAGGACACCAAA	-0.52623	-1.15807	-2.1027
MAP4K1	ATGCTCAGTCATCAACTGGTA	0.674225	-1.06106	0.0745
MAP4K2	CACCAAGATTCCTGACACCAA	-1.4484	-0.84547	1.6545	-0.298495	-0.562257	1.04903
MAP4K2	GACCTATGACATGTTTCCAGA	0.090845	-0.54616	0.773735
MAP4K2	TGGCAGCTACCTCAGGAATGA	0.46207	-0.29514	0.71887
MAP4K3	TGGCACTTACCAAAAATCCGA	1.2917	1.7972	-0.135465	-0.3799	0.786325	0.08647
MAP4K3	GGCAATCGAGCTGTTGGATAA	-1.0917	-0.113249	0.314065
MAP4K3	AAGGCACGGAATGTTAACACT	-1.3397	0.675025	0.08081
MAP4K4	CACCTATGGACAAGTCTATAA	0.832985	-0.562495	1.03814	0.00488158	-0.65611	1.07702
MAP4K4	GACGGCTAGAAGAGCAACAAA	-0.723615	-0.832825	0.85748
MAP4K4	ACCGAAGACGATTTCAACAAA	-0.0947253	-0.573009	1.33545
MAP4K5	GGGAGTTATCTTAGTCGGGAA	0.497165	0.28645	-0.13191	0.373595	-0.415338	0.16606
MAP4K5	AGCTACCATTGCAAAACGAAA	-0.082825	-1.25435	1.05085
MAP4K5	TAGCAAAGGCACTGAATCGAA	0.706445	-0.278115	-0.420755
MAPK1	CACAGGGTTCCTGACAGAATA	0.158659	1.00495	-1.06339	0.009303	0.318682	-0.857619
MAPK1	ACCAACCATCGAGCAAATGAA	-0.718325	-0.69763	-1.26099
MAPK1	TGGCAGAAATGCTTTCTAACA	0.587575	0.648725	-0.248486
MAPK10	GTGGAATAAGGTAATTGAACA	0.854665	-0.13126	1.03583	0.377152	-0.946628	0.837671
MAPK10	ACCAAGTAACATTGTAGTCAA	0.789775	-0.560925	0.312374
MAPK10	CTCCATATGTGGTGACACGTT	-0.512985	-2.1477	1.16481
MAPK11	AAGCGACTACATTGACCAGCT	-1.5922	-0.80905	0.991615	0.287393	-0.854072	0.950923
MAPK11	CAGAACACGCCCGGACATATA	1.784	-0.80487	0.77431
MAPK11	AAGGAGCTCACTTACCAGGAA	0.67038	-0.948295	1.08685
MAPK12	TCCAGTTCCTCGTGTACCAGA	0.883245	0.158158	0.012255	0.650538	0.300601	-0.416452
MAPK12	CAGAAGTATGATGACTCCTTT	-0.088342	-0.10465	-0.959815
MAPK12	GGGCAAGCTCATGAAACATGA	1.15671	0.848295	-0.301795
MAPK13	TGAATGAGGACTGTGAACTGA	0.681595	-0.108592	-0.02088	0.477482	-0.0365318	-0.399418
MAPK13	CTGGTGTATCAGATGCTCAAA	0.88644	0.0801765	-0.55231
MAPK13	CAGCACATCTACAAGGAGATT	-0.13559	-0.08118	-0.625065
MAPK14	GACCTAAAACCTAGTAATCTA	-0.857845	-0.862985	-0.154904	-0.275372	-0.625932	-0.673118
MAPK14	AAGAAGCTCTCCAGACCATTT	0.0986	-0.676675	-1.4395
MAPK14	AACTGCGGTTACTTAAACATA	-0.06687	-0.338135	-0.42495
MAPK15	AGAGAACGACAGGGACATTTA	1.42845	-0.312327	1.50295	0.487605	-0.697209	0.721003
MAPK15	CCTGAACGCAGTCATCCGGAA	0.218255	-1.08439	-0.25611
MAPK15	AGAGAACATTCCGGGAAATCA	-0.183891	-0.69491	0.91617
MAPK3	CTGGATCAGCTCAACCACATT	-0.47204	0.0516	0.03073	-0.492101	0.553587	0.0373317
MAPK3	CTGGACCGGATGTTAACCTTT	-0.832145	1.04575	0.93457
MAPK3	AGGACCTGAATTGTATCATCA	-0.172117	0.56341	-0.853305
MAPK4	AAGGATCGTTGATCAGCATTA	-0.299845	1.6969	-0.173813	-0.527063	0.989853	0.0647798
MAPK4	GTCAGAAGGGTTGGTAACAAA	0.054375	0.57996	0.252215
MAPK4	GGAGAAGATCCTGACCTTTAA	-1.33572	0.6927	0.115937
MAPK6	TCCCATCCTTACATGAGCATA	-0.0567355	1.5756	-0.268244	0.0728248	0.710512	-0.320355
MAPK6	TTCTAGGTATATGGACTTAAA	0.714635	0.458115	0.578764
MAPK6	GCCTACTGATGTTGTTGATAA	-0.439425	0.09782	-1.27158
MAPK7	CCGCTGAACATCAGTACTTCA	-0.824555	1.72025	-1.65035	0.011945	1.2039	-1.04178
MAPK7	TGGAGGAATTCTTAAACCAGT	1.5144	1.80669	-0.49557
MAPK7	CACCATTGATCTGACCCTGCA	-0.65401	0.0847498	-0.979425
MAPK8	ATGTTGCAATCAAGAAGCTAA	0.14955	-1.473	1.46255	-0.060755	-1.29008	1.56365
MAPK8	ACCAAAGATCCCTGACAAGCA	-0.26515	-1.65385	1.68745
MAPK8	GCCCAGTAATATAGTAGTAAA	-0.066665	-0.74339	1.54095
MAPK9	CAGAATCTGAGCGAGACAAAA	-1.38359	-1.58695	1.82185	-0.235767	-1.37132	1.40475
MAPK9	CCCTTACGTGGTGACACGGTA	0.717155	-1.4314	1.26835
MAPK9	AAGCGGATCTCTGTAGACGAA	-0.040865	-1.0956	1.12405
MAPKAPK2	TTGGATCATGCAATCAACAAA	-0.712515	-0.405725	0.835795	0.30136	-1.46341	0.18648
MAPKAPK2	TCCAGTATCTGCATTCAATCA	0.284405	-2.32425	0.503355
MAPKAPK2	TTGGACGGTGGAGAACTCTTT	1.33219	-1.66025	-0.77971
MAPKAPK3	AAGGTGGTGAGTTGTTCAGCA	0.57973	1.20581	-0.883115	0.333812	0.440154	-1.19718
MAPKAPK3	GATGTCAAGCCTGAAAACCTA	-0.4924	-0.0121823	-2.33925
MAPKAPK3	ACACCCTGCTATACTCCCTAT	0.914105	0.126835	-0.369183
MAPKAPK5	ATCCACGACCATGAGAATGGA	1.27985	1.3818	-0.544015	0.600119	0.61952	-0.860573
MAPKAPK5	TGGAATGGTCGTGGATTCACA	0.73305	-0.274139	-0.95733
MAPKAPK5	AGCACCGGCACTTTACAGAGA	-0.212544	0.7509	-1.08038
MARK1	AAGGTGGTGAATCGTTATCCA	-0.28859	0.80278	-1.44465	-0.506	0.5743	-0.382528
MARK1	CAGCACAACAGTTGGATCAAA	-0.72341	0.34582	0.679595
MARK2	GAGCCTAGGAGTTATCCTCTA	-0.3092	0.363135	-0.09994	-0.60683	0.553767	-0.175413
MARK2	TTGAATCATCCCAACATAGTT	-1.13032	0.43661	0.70092
MARK2	AAGACTCAGAGTAACAACGCA	-0.38097	0.861555	-1.12722
MARK3	CACCATTGTCCCAGACTCGAA	0.95233	0.51521	-0.889925	0.275578	0.144813	0.35521
MARK3	TGGCGGTAAACTCGACACGTT	-0.440265	-0.367586	0.892735
MARK3	GGCGGATATTCCTGAACGCAA	0.31467	0.286815	1.06282
MARK4	CGGCAGAACTCTAACCGCTGT	-0.8265	-0.236825	0.294615	-0.583878	-0.533722	-0.453703
MARK4	GTGCACTATTGTCACCAGAAA	-0.236642	-0.56579	0.143325
MARK4	AACACCTACGTTTGCACAGAA	-0.68849	-0.79855	-1.79905
MAST1	TGCCGCACCAGTAATCGGAAA	0.720355	0.99801	0.293595	-0.547365	0.500193	0.811703
MAST1	TACCATCAAGCTCATAAGCAA	-2.24465	-0.12535	1.05637
MAST1	TGGTGAAGAAGTTGCTTATTA	-0.1178	0.62792	1.08515
MAST2	TGCGTCTATACTTTGCGGAAA	0.30701	-1.05923	0.403155	0.128025	-0.943475	0.86192
MAST2	ATGATACTAGCTATTTTGACA	0.6343	-0.827825	0.654705
MAST2	TTGTATGAGGGTCATATTGAA	-0.557235	-0.94337	1.5279
MAST3	CTGACCTTCCACAGTACATCA	-0.184585	-1.79665	1.3597	-0.0407598	-1.03425	0.45543
MAST3	CTGAAGAGCGGCAACAAGATA	-0.209794	-0.705795	0.00768
MAST3	CTGGAGTACCTGCATAACTAT	0.2721	-0.60032	-0.00109
MASTL	TAGAGTATAAGCATAACGAAA	-1.7183	0.775965	-0.22963	-1.33371	0.480282	-0.392398
MASTL	CAGGACAAGTGTTATCGCTTA	-1.00094	0.501685	-0.722735
MASTL	CAGCCCTTAGATTCAGATAGA	-1.2819	0.163196	-0.22483
MATK	CCCGATAAAGACGGATTCTAA	1.01974	-1.0061	0.365428	0.0456717	-0.616033	0.261674
MATK	CAAGTGTGATGTGACAGCCCA	-1.4994	0.171285	0.138692
MATK	CGAGACGGCCGTCATGACGAA	0.616675	-1.01328	0.280901
MELK	CGGGTTGTCTTCCGTCAGATA	0.174645	-0.83152	-0.956415	0.102475	-1.16165	-0.266503
MELK	AAGAAACGGATTTCTATGAAA	0.14204	-1.5426	1.2446
MELK	TCCCTGGATCATGCAAGATTA	-0.0092605	-1.11082	-1.0877
MERTK	TTGAACTTACCTTACATAGCT	-0.61363	-0.0544024	0.10905	-0.346206	-0.290584	0.612819
MERTK	AACAGTAGCCGTGTTAACGAA	-0.307995	-0.059475	0.705678
MERTK	ATGGATGAAGCCTCCGACTAA	-0.116994	-0.757875	1.02373
MET	AGGCACTAGCAAAGTCCGAGA	0.480265	-0.70313	0.09677	0.902048	-0.518697	0.459823
MET	CCCACCTTATCCTGACGTAAA	0.86833	-0.67914	0.578045
MET	ACGCTACTTATGTGAACGTAA	1.35755	-0.17382	0.704655
MFHAS1	TTGCAGATTGAATATAGCTTT	0.23772	-0.121303	-0.233345	-0.217552	-0.114131	0.185595
MFHAS1	GAGCCTCATGCTAGACAACAA	-0.479445	-0.106315	0.87213
MFHAS1	CACAGGTCGGATGGTAAATTT	-0.41093	-0.114775	-0.082
MINK1	CACGTACGGGCGCATCATTAA	0.99166	0.565024	-1.8389	0.68638	0.313823	-0.392
MINK1	AAGGAGGACTGTATCGCCTAT	-0.115536	0.335175	-1.4085
MINK1	ATGAATCCCGCTGACAAACCA	1.18302	0.04127	2.0714
MKNK1	CTGCCCTTGACTTCCTGCATA	-0.092795	2.5553	-2.1595	-0.057562	1.5284	-0.878298
MKNK1	TGCCGTCAAAATCATCGAGAA	-0.14883	1.48233	-0.3744
MKNK1	TCGGAGTAGGGTGTTTCGAGA	0.068939	0.547565	-0.100993
MKNK2	CCGGAATTTTGTATTCTGTTT	0.738205	-0.647575	0.624195	0.239327	0.599928	0.271488
MKNK2	GGGCAGCGGCATCAAACTCAA	-0.586565	0.756759	0.794005
MKNK2	GCGCCTTGGACTTTCTGCATA	0.56634	1.6906	-0.603735
MLKL	ATGCTAAGAAGAGATAATGAA	0.201811	0.62803	-0.34073	-0.159473	0.883515	-0.100773
MLKL	GACGATTAGAAATCAACATGA	-0.449245	1.06238	0.62016
MLKL	CCCGTGGATTCTGCTAAGGGA	-0.230985	0.96013	-0.58175
MOK	CAGGAATACCTCTACTAACAA	-0.99987	1.45222	0.77063	-1.29932	1.25573	0.627689
MOK	TGCACTAATATGTGAACTTAT	-2.479	0.771105	0.761415
MOK	TCCCTGGATCATATTCACAGA	-0.41908	1.54385	0.351023
MORN1	GTCACGGGAAGTTGTTATTTA	1.10106	-0.074285	0.983235	0.824775	0.778927	-0.247827
MORN1	GACACCTTCTCTGGACAGTTT	0.283166	0.827265	-2.0779
MORN1	TTCGATATGAAGGAGAATGGA	1.0901	1.5838	0.351185
MOS	GAGGACAGTTAAGTTTGGGAA	0.425267	1.19051	-0.13283	0.159942	0.981595	0.488687
MOS	ACGCCTAAAGCCGACATTTAT	0.349555	0.89678	0.76803
MOS	CTCGGTGTACAAGGCGACTTA	-0.294995	0.857495	0.83086
MPP1	AAGGAGTACCACTTTATCTCA	0.0801505	1.2346	-0.42208	0.355217	0.846243	-0.100817
MPP1	CAGCTCGATTTTTGATCAGTT	0.49903	0.06343	-0.4256
MPP1	AACAGTGCACCAGATCCATAA	0.48647	1.2407	0.54523
MPP2	AACGGCCGAGTTTGTCCCTTA	-1.32247	-0.000705	1.29945	-0.577933	0.61023	0.26276
MPP2	GAAGGTCAGGGTTACAGCTTT	-0.24213	1.12547	-0.351445
MPP2	AATGATGTATTTGACCACCAA	-0.1692	0.70593	-0.159726
MPP3	AGGAAGATCGCTTAAAGGAGA	1.37865	1.53911	-0.726	0.0475767	0.861695	0.114613
MPP3	GACAATATCGATGAGGATTTT	-1.6092	0.561125	0.43412
MPP3	GAGAAGCTTCGCTATTATGAA	0.37328	0.48485	0.63572
MPP4	AACCCTATCAATTTCTATGGA	0.168147	0.32113	-0.383659	0.150181	-0.469187	-0.043244
MPP4	CAGGTGTTATCCTATGAGGTA	0.743015	-0.5112	-0.385598
MPP4	TTGCTATATGCTGGAGACAAA	-0.46062	-1.21749	0.639525
MPP5	AGGAATCAGACAGCGAAGTAA	-1.81545	1.11749	0.3463	-1.28303	0.701873	0.005835
MPP5	AGCATAGATTCTGTACGGCAA	-0.170035	1.00962	0.924355
MPP5	TCCGATCTTGATAAAGCCTAT	-1.8636	-0.021495	-1.25315
MPP6	AACCTAATACCTTGCAAAGAA	-1.04401	-0.779265	-0.38374	-1.09931	0.471402	0.45347
MPP6	ACCATTACTCCTCAACAGGTA	-0.735045	1.33655	0.689315
MPP6	TGGGACAATTCAGGACCTTTT	-1.51887	0.85692	1.05483
MPP7	CACCGTATCGGCGACAAACTA	0.0245	-0.00996	0.71115	0.150724	0.07655	-0.116301
MPP7	AAGGCAATTCCATGTAAGGAA	0.248606	1.0674	-1.31795
MPP7	CGGGATACCAGTGGAGGATAA	0.179066	-0.82779	0.257896
MRC2	AGCCTGCCCAATGTGACCTTT	-0.93417	0.005515	1.08546	-0.513605	0.031807	0.130661
MRC2	ATGTATGAGTGTGACCGGGAA	0.592945	0.83069	-0.581925
MRC2	AAGATCTTCGGTGAATCAGAA	-1.19959	-0.740784	-0.111553
MST1R	CAGGCCCAGAATCGAATCCAA	0.681165	-0.49631	0.615035	0.628035	-1.05146	0.0992107
MST1R	AAGGACAGCTCAAAACTCAGA	1.9457	-2.002	0.196187
MST1R	CTGCGTAGATGGTGAATGTCA	-0.74276	-0.65607	-0.51359
MST4	CTGATAGATCGTTTTAAGAGA	0.277715	-0.448835	0.519184	-0.470252	-1.06853	0.769662
MST4	TTGAAGAACTCGAGAAAAGTA	-1.8004	-1.7314	1.523
MST4	GAGCTTTACCACCGTACGAAA	0.11193	-1.02534	0.266802
MTOR	CTGCTCGTAGTTGGGATAACA	0.241055	-1.64665	-1.74785	-0.00929833	-1.057	-1.03935
MTOR	ATCATTCGCATTCAGTCCATA	-0.829475	-0.482685	0.50941
MTOR	ATGGAGCCTTGTTGATCCTTA	0.560525	-1.04168	-1.8796
MUSK	ACGGCCTGGAATGAACTGAAA	0.319573	-1.6484	-0.02198	-0.0242407	-1.3856	0.039915
MUSK	TTGGAAGGGTGTTTCAAGCAA	-0.705295	-1.19595	-0.539605
MUSK	CAGCATATTCCAAAGTGGTGA	0.313	-1.31245	0.68133
MVK	AAGGGAAGATTTCATCCTTAA	0.58214	0.066645	-0.360994	-0.0520717	-0.0963692	-0.90174
MVK	CAGGCTGCTCAAGTTCCCAGA	-0.823835	-0.7032	-0.158426
MVK	CTGGAGCAAGGTGATGTCACA	0.08548	0.347448	-2.1858
MYLK	AAGCCTCATGTAAAACCCTAT	-0.304315	-0.69915	-0.503935	0.56328	-0.342113	-0.441228
MYLK	GAGGACGGGAACTGCTCTTTA	1.21403	-0.0848	-0.757755
MYLK	AAGACCATTCGCGATTTAGAA	0.78012	-0.24239	-0.061995
MYLK2	CCGGGCATTTGGTGAAGATCA	0.2505	-2.06635	-0.75251	0.161862	-1.06521	0.339333
MYLK2	GAGGTGGTGAATTATGACCAA	1.04621	-0.214702	0.55386
MYLK2	ATCAACAGACAAGGCACCTAA	-0.81112	-0.914575	1.21665
MYLK3	GCTGAACATGCTGAACGAGAA	-0.478095	0.104373	0.17272	0.0590163	0.763149	-0.175102
MYLK3	AAGGATCTCCATCCACATACA	-0.448596	1.23155	-0.08678
MYLK3	GAGACCATGAATTTCATTGTA	1.10374	0.95353	-0.611245
MYLK4	TGGCGAATAAGTGCAAGCGAA	0.37071	0.309266	1.09011	0.180845	-0.263788	1.1123
MYLK4	CCGCATCATCGATGAGAGCTA	0.70751	-0.95534	0.873315
MYLK4	GTGAATCGGGATGCTAAGCAA	-0.535685	-0.14529	1.37346
NADK	AGAACTTTCAGTCCCAAGTTA	1.0392	0.77526	-0.10813	0.185762	0.482807	-0.260647
NADK	ATCGTGTATGTGGAAAAGAAA	-0.232768	1.12329	0.12795
NADK	CTGTACCTTTCGAGAAGATTA	-0.24914	-0.450125	-0.80176
NAGK	CATGATATCGGCTACGTCAAA	0.74269	0.877575	0.50322	0.205964	0.448298	-0.374152
NAGK	AAGCTACTTAATCACCACCGA	-0.574946	-0.13984	-0.185125
NAGK	CAGATCGGCTAGGGATACTCA	0.450147	0.60716	-1.44055
NEK1	CAGCCTATACCAGCTAAAAGA	1.09489	-0.5422	0.384622	0.316405	-0.945725	0.814089
NEK1	GGCCCTGAAACATGTACATGA	-1.20164	-0.991825	1.17375
NEK1	GTGGACAGTAGTTTAACTGAT	1.05596	-1.30315	0.883895
NEK11	TGGCATGCATTTTGTATGAGA	0.561225	0.33729	0.432815	-0.518028	-0.221788	0.979413
NEK11	CTCCACGAACTTGAATCAATT	-1.35637	-0.350795	0.728225
NEK11	AAGATACGTGCTTCAACAAAA	-0.75894	-0.65186	1.7772
NEK2	CAGGCGAATTCCATACCGTTA	1.2682	1.4532	-0.373192	0.442172	0.867089	0.128638
NEK2	AACATCGTTCGTTACTATGAT	-1.09458	0.0398015	0.64969
NEK2	CAGCTTGCTAAAGGAACGGAA	1.1529	1.10827	0.109416
NEK3	TACTTAATTGGTTTACCCAAA	-0.55854	0.95043	-0.739795	-0.334974	0.0940193	-0.960093
NEK3	ATGGCATTTGCTTGTACCTAT	0.232113	-0.86675	-1.5696
NEK3	AGCATCCATTTCAGGCAAATA	-0.678495	0.198378	-0.570885
NEK4	TAGCGTAAATATTGACATCTT	-4.01825	-2.82305	-1.45439	-2.33305	-2.26593	-0.567012
NEK4	CAGAATCCACCCAGATTTACA	0.157463	-1.27462	0.261128
NEK4	TCCCAACATTGTCACCTACAA	-3.13836	-2.7001	-0.50778
NEK5	CAGAATAAACCCTACAACAAT	-2.14035	-0.685155	0.89527	0.0981917	-0.559741	0.627017
NEK5	AAGCTCAACAATATAAGTTGA	1.648	-0.45979	0.13804
NEK5	AAGGAGCATGGAGATTATACA	0.786925	-0.534277	0.84774
NEK6	GAGCACTACTCCGAGAAGTTA	-0.142575	-0.366451	0.957635	-0.223807	-0.701029	0.565082
NEK6	AGCAACTGAACCACCCAAATA	-0.04554	-1.23711	0.866605
NEK6	TGGGCTGTCTGCTGTACGAGA	-0.483305	-0.49952	-0.128995
NEK7	ACGACCGGATATGGGCTATAA	0.773135	0.813505	-1.95445	-0.204697	0.571915	-1.06646
NEK7	ATCCAGAATGATCAAGCATTT	-1.11407	0.573855	-0.69009
NEK7	TGGCCGGTTTTTCAGCTCAAA	-0.27316	0.328385	-0.554825
NEK8	TCGGGTGATTGCTACACTTTT	0.0907915	1.14241	0.196845	0.0336732	0.859983	-0.789987
NEK8	CTCCAAGATCCTTAGCAGCAA	0.04424	1.12644	-0.883055
NEK8	CACCTTTGCACCTATCTCTGA	-0.034012	0.3111	-1.68375
NEK9	GTGGACTCAATGAATTCAATA	1.21996	1.7601	0.2967	0.381243	0.835095	0.634772
NEK9	TGGCTTATCCATTGGAACTGT	-0.647475	0.10819	0.664315
NEK9	GAGCTGGAATATTGTAATGGA	0.571245	0.636995	0.9433
NIM1	ATGAATGATGAATGGATGCAA	1.32365	-0.28004	0.955605	1.6819	0.14506	0.879753
NIM1	AGCACATGCATGAAAACCAAA	2.0266	0.457211	0.68827
NIM1	GAGCATATTCGAAATAACCAA	1.69545	0.25801	0.995385
NLK	CTCCAGAAATCCTGATGGGCA	-0.336353	-1.33905	0.80061	0.00579983	0.181357	-0.0837067
NLK	TTGGTGTTGTCTGGTCAGTAA	0.128805	1.05801	-1.23976
NLK	ATCCAAAAGAATATCCGCTAA	0.224948	0.82511	0.188025
NME1	TCCCAGCATAGGATTCATTGA	0.438675	-0.7855	0.171765	0.356876	-0.308622	0.311747
NME1	TAGGAAATCTAGTTATTTACA	0.192702	0.243753	0.131255
NME1	CCCTGAGGAACTGGTAGATTA	0.43925	-0.38412	0.63222
NME3	CTGCATCGAGGTTGGCAAGAA	-0.39424	-0.7931	0.10254	0.276295	-0.134835	0.34144
NME3	CAGCGCTTGGAGCATCCCTTT	0.389711	-0.26496	0.894755
NME3	GCCCAACGTGGTCCAACGTTT	0.833415	0.653555	0.027025
NME4	CCAGCACAAGATTGGACCAAT	-0.55685	1.7373	0.179728	-0.420275	0.577139	-0.269283
NME4	ACGCCTTTATGCAAGTTGTAA	0.831675	-0.206474	-0.083522
NME4	CAGCAAGAACCCAAGCCCACA	-1.53565	0.20059	-0.904055
NME5	ACCAGATATTGTTGACAAAGA	-0.105634	-0.783465	1.51835	0.0392272	-0.817107	1.2342
NME5	TAGAACTTTTGGGACCAAATA	0.001475	-1.0035	1.03098
NME5	CTGCTAAGGACTATTTAAATT	0.22184	-0.664355	1.15328
NME6	TGGGAGTTTCGGCCTCACTGA	1.12252	0.74495	-0.111644	0.673508	0.0209517	0.502018
NME6	AGGTTTTACCGAGAGCATGAA	0.271089	-0.522445	1.05671
NME6	CAAGTTCCTGATTGTACGAAT	0.626915	-0.15965	0.560992
NME7	AGCTGGATTTACTATAACCAA	0.491965	-0.32208	0.641815	0.772483	0.480326	-0.485282
NME7	AGCAATGGAGATTCAACAGAA	1.3229	0.526988	-1.83315
NME7	TCGGGTTAATGTTGAGGAATT	0.502584	1.23607	-0.26451
NME9	TGGAAAGACTGATGAGATTAT	1.24349	-0.00236	0.17052	0.896707	-0.126043	0.70195
NME9	TGGGTTTGAAATTCTAACAAA	1.657	-0.047335	1.1432
NME9	AAAGATGAGGCTCTTTCTGAT	-0.21037	-0.328435	0.79213
NRBP1	ACCCATTACAGAGGGAGTTCA	1.4533	-1.72845	0.67177	0.580503	-0.71057	0.85143
NRBP1	AAGACGATGAATGAAAAGGCA	-0.30123	-0.25794	0.39817
NRBP1	CACCAGCTCTGGAATTAGATA	0.58944	-0.145321	1.48435
NRGN	AGCACACTCACTTAAAGAAAA	-0.660675	1.79075	-0.30294	-0.0971233	0.902208	-0.0327598
NRGN	AAGCCGGACGACGACATTCTA	0.629525	0.93261	0.154955
NRGN	CTTGCTCTGACCGGAAGAGAA	-0.26022	-0.016735	0.0497055
NRK	ATCTTATACGCTGGATTCGTA	0.27214	0.264695	0.11297	-0.0709867	0.725083	0.314803
NRK	AAGGAGTTCGCAAAATCGTCA	0.43631	1.13543	-0.09247
NRK	CCCTGTATACTTGACAAACGA	-0.92141	0.775125	0.92391
NTPCR	GAAAAACAACATTGATCCATA	-0.352185	-0.594675	0.927465	0.636767	0.039579	0.010044
NTPCR	AGGATTCGATGTCGTCACGTT	0.994285	0.176657	-0.697193
NTPCR	GTTGATGGATTTTATACCGAA	1.2682	0.536755	-0.20014
NTRK1	CCGAGAGCATCCTGTACCGTA	0.27802	1.36035	0.194775	0.0394567	0.538585	-0.0127083
NTRK1	CCAGGGACTGGTGGTCAAGAT	0.30128	0.247665	-0.59365
NTRK1	CTCAACAAATGTGGACGGAGA	-0.46093	0.00774	0.36075
NTRK2	GGGCTCCTTAAGGATAACTAA	0.84105	-0.76781	0.20664	0.435373	-0.941567	0.802588
NTRK2	TGGAATTGACGATGGTGCAAA	0.559335	-1.39875	1.45326
NTRK2	AAGGTTAGAAATCATCAACGA	-0.094265	-0.65814	0.747865
NTRK3	AAGGAATATCACTTCCATACA	-0.386865	-0.578935	0.727235	-0.569928	-0.633225	-0.730908
NTRK3	CACGGATAACTTTATCTTGTT	0.11943	-0.618955	-2.8817
NTRK3	CTGATGTGGACTGGATAGTCA	-1.44235	-0.701785	-0.03826
NUAK1	ATGCCCTTCGATGGTTTCGAT	0.049658	0.521605	-0.17277	-0.0235223	0.549223	-0.258195
NUAK1	TTCCAGTGTCATCAGCGATGA	-0.11368	0.396805	0.25023
NUAK1	TACACTCTTGTTTATGGAACA	-0.006545	0.72926	-0.852045
NUAK2	CTCAACCACCCTCACATCATT	-1.62475	0.737915	-0.541695	-0.615417	0.352718	0.406593
NUAK2	GGGCATGACCATAAGATCCTA	0.04523	0.06194	0.746945
NUAK2	GAGCAAGATCTGATGCACATA	-0.26673	0.2583	1.01453
OXSR1	CCCGAGTGAAAGAATCAATAT	-2.33025	1.10838	-0.69734	-1.00453	0.612767	0.478163
OXSR1	AAGAACCTCAGTCAAATCGAT	0.13433	0.748315	0.67223
OXSR1	AACCAAGATCCCAATCAGTCT	-0.817665	-0.018395	1.4596
PACSIN1	CACACCTGAGCAGCAAAAGAA	-0.9859	0.5057	-0.27962	0.214248	-0.217087	-0.965792
PACSIN1	CACCACCACCAAGAAGGAGAA	0.644005	-0.29871	-1.4928
PACSIN1	CCGCGGCAGTGTTAGCAGCTA	0.98464	-0.85825	-1.12495
PACSIN2	CTGGAGGTTCAGAAGCACCTA	-0.82028	-1.43601	1.53205	-0.188585	0.419995	0.839364
PACSIN2	CAAGATGTTCTTAAGACCAAA	0.44311	2.276	0.146679
PACSIN3	CAGGATGAGGAGTGGTCAGAT	-1.18015	-1.44115	-0.226006	-0.29109	-0.848478	0.0639738
PACSIN3	TCCAAGAAAAGCTACCACGCA	0.24973	-0.231385	0.019845
PACSIN3	GACAATCAGCCGGAAAGAGAA	0.05715	-0.872895	0.398083
PAK1	TGGCTCTGTCAAGCTAACTGA	0.829105	0.02827	-0.345251	0.306852	0.349035	-0.0043635
PAK1	ACCAGAGGTTGTGACACGAAA	0.042956	0.641605	0.014861
PAK1	AAGAAGGACCGATTTTACCGA	0.048495	0.37723	0.3173
PAK2	AGGAACTGATCATTAACGAGA	0.4988	-0.0998825	-0.124667	-0.487218	-0.577231	0.351674
PAK2	CTGGTGATGAAAGAATTGAAA	-1.05536	0.01239	0.808815
PAK2	ACCAGAGGTGGTTACACGGAA	-0.905095	-1.6442	0.370875
PAK3	CACGATTACTCCAAACTTCCA	-1.42895	1.61685	-0.42288	-0.671527	0.801583	-0.105836
PAK3	AGCAACCCAAGAAGGAATTAA	-0.307685	0.20931	-0.522077
PAK3	TAGCTACTTGGTGGGTGATGA	-0.27795	0.57859	0.62745
PAK4	CAGGGTGAAGCTGTCAGACTT	1.13973	-0.857425	-1.45192	-0.333643	-0.548143	-0.66127
PAK4	CCACACCAGGATGAACGAGGA	-0.302511	-0.23207	-0.74578
PAK4	ACACTAAGAGGTGAACATGTA	-1.83815	-0.554935	0.213895
PAK6	ACATCCAGAAGTTGTCAGTCA	0.80076	-0.179324	0.353925	-1.45353	-1.11637	-1.50068
PAK6	CAGGCTATTCCGAAGCATGTT	-3.36245	-1.21128	-2.8639
PAK6	CTGGACAGCTACGTGAAGATT	-1.7989	-1.9585	-1.99205
PAK7	AAGGTGGATTACGATCGAGCA	-0.014055	-0.0686577	0.35372	-0.0928985	-0.346784	-0.352127
PAK7	CAGTATTCCAGCGAATCCGAT	0.38376	-0.241545	-0.341185
PAK7	CGGGATTACCACCATGACAAT	-0.6484	-0.73015	-1.06892
PANK1	TGGCAACATGATGAGTAAAGA	1.3937	-0.345803	1.17805	-0.278213	-0.349019	-0.408828
PANK1	TGCGCGTTGAATGAGAACATA	0.40876	-0.52078	-1.26161
PANK1	CCGTACTGCCTTGATAACCCA	-2.6371	-0.180475	-1.14292
PANK2	CAGAGCGACTTTGATCACCAT	-1.51845	0.66471	-0.768395	-0.494865	0.574723	0.294425
PANK2	TGGCATATGCTTTGGATTATT	0.55938	0.4748	0.90407
PANK2	ATGGACGGTCACAGTGCTATT	-0.525525	0.58466	0.7476
PANK3	AAGCGAGAATCTGTTAGTAAA	0.59815	-0.437097	0.499695	0.577282	-0.599495	0.291423
PANK3	AGCTCTCGTACTTTGAACCTA	-0.0047	-0.342602	0.316929
PANK3	AAGATTTTCGCACAATTGGAA	1.1384	-1.01879	0.057645
PANK4	GCGGCTGAAAGTCGACAAGGA	-0.805615	1.3354	0.01485	-0.192007	0.638672	0.608213
PANK4	CTGGCCTACTATTCAACGGTA	0.00857	-0.17949	1.5154
PANK4	ATGTGCCTTAATTTTCGCAGA	0.221025	0.760105	0.29439
PAPSS1	TGGGATCGATTCTGAATATGA	0.130565	0.4455	0.114755	-0.497055	0.822532	0.22876
PAPSS1	ACGCATCGCAGAAGTTGCTAA	-0.79916	0.182595	0.325145
PAPSS1	CTGGCTTAGTGTGCATCACAA	-0.82257	1.8395	0.24638
PAPSS2	GAGGGTAGCTATCTTACGAGA	0.072972	-0.088455	0.1555	-0.29109	-0.848478	0.0639738
PAPSS2	TCCATTCGCAAAGGATCGTGA	0.82102	0.33304	-0.594945
PAPSS2	ATCCACCAATGTAGTCTATCA	-0.888795	0.170655	0.67213
PASK	GTGAATCTTGCTGACTATACA	0.20777	-1.7533	0.563645	0.306852	0.349035	-0.0043635
PASK	ATCCTGGTTGCTAACGACAAA	-0.536485	-1.2341	0.227425
PASK	CGGCCTAGACCTCTTCGCTTT	-0.45926	-0.864875	-1.03533
PBK	GAGACTAATGGATGAAGCTAA	0.61975	-1.48038	0.827035	0.164102	-0.307127	0.0745818
PBK	GACCCTGAGGCTTGTTACATT	0.0869	-0.124605	0.0712905
PBK	ATGCACTAATGAAGACCCTAA	-0.214345	0.683604	-0.67458
PCM1	CACCGTGATTCACTTAGATCA	0.74067	0.451975	-1.47545	0.347177	0.635842	-0.987498
PCM1	AACAAAGACTCCACATACGTT	0.04074	0.611825	-0.63788
PCM1	AGCAGTATGCCTGATCCAGTA	0.26012	0.843725	-0.849165
PDGFRA	ACCTCTAGGAATGACGGATTA	0.37483	-0.554405	-0.09497	-0.482035	-1.2961	-0.0518875
PDGFRA	AACATCAGAGCTGGATCTAGA	-1.3389	-2.0378	-0.008805
PDGFRB	CCGAGCAACTTTGATCAACGA	-0.518561	-1.17642	0.675715	0.306852	0.349035	-0.0043635
PDGFRB	TGGGCTAGACACGGGAGAATA	1.22811	-0.200874	-0.326105
PDGFRB	TAGGAACGTGCTCATCTGTGA	-1.70995	-1.11486	-1.529
PDGFRL	TAGAGCTTCGATGTAAAGGGA	-0.157035	0.98264	-0.315682	-0.0629267	0.913887	0.502038
PDGFRL	TGGAACGGACATTGTTTATGA	0.016645	0.777035	1.272
PDGFRL	AAGAACCAGGAGAGAATAGAA	-0.04839	0.981985	0.549795
PDIK1L	CTGGAAAATCCCAAAATGGAA	0.95954	1.19399	0.284305	0.156678	0.814725	0.136698
PDIK1L	ATGGGCGAATGAAACAACTGA	-0.35512	1.1553	-0.31488
PDIK1L	ATGAGTATCTGTTGTCCAGGA	-0.134385	0.09488	0.44067
PDK1	TACAGATACTGTGATACGGAT	0.451575	0.0947555	0.17075	0.306852	0.349035	-0.0043635
PDK1	ATGAGTCGCATTTCAATTAGA	1.46085	-0.48729	1.13375
PDK1	TCCAAACTGCAATGTACTTGA	0.886	-0.29673	-0.422924
PDK2	AGAGATCAACCTGCTTCCCGA	0.18313	0.575125	-0.288465	0.346903	0.03351	0.0876057
PDK2	ACCAACCCAGCCCATCCCAAA	1.312	0.022025	0.409375
PDK2	TCCAGCAATGCCTGTGAGAAA	-0.454415	-0.49662	0.141907
PDK3	AAGACTTATCCATTAAGATCA	1.39434	-0.684275	-0.83684	1.12841	-0.313365	0.407345
PDK3	AACCCTCGTTACTTTGGGTAA	1.4989	-0.277835	0.712315
PDK3	TTCATATATGTTTCTACGAAA	0.49198	0.022015	1.34656
PDK4	AAGGATGCTCTGTGATCAGTA	1.9021	0.213487	-0.502595	0.306852	0.349035	-0.0043635
PDK4	GCGGGCAACAGTTGAACACCA	-0.322615	0.903285	-2.855
PDK4	GACCGCCTCTTTAGTTATACA	-0.18824	0.30997	-0.01488
PDPK1	AGCGGTTAGGCTGTGAGGAAA	-0.43084	-0.175824	-1.15	0.199568	-0.136055	-0.775135
PDPK1	TGGGAACAGCGCAGTACGTTT	0.599255	-0.09558	-0.582765
PDPK1	AAGGGTTTATTTGCAAGACGA	0.43029	-0.13676	-0.59264
PDXK	CTCCGTGGTGATGGAACGCAT	-0.489845	-0.0898955	1.04189	-1.04333	-0.326262	-0.0445733
PDXK	CCGGATGGACATTCGCAAAGT	-2.48895	-0.732225	-0.94214
PDXK	CAGGTTATACGAGGGACAAGT	-0.151185	-0.156665	-0.23347
PEAK1	CACATTGTCTCCTGTTCGATT	1.6366	-0.442315	-0.279775	0.0465917	-1.00628	0.705698
PEAK1	CAGTCAAGATCTGTAAGAGCA	-0.593605	-1.57535	1.47495
PEAK1	TTGCATGATAGGTGGGATAAA	-0.90322	-1.00117	0.92192
PFKL	CCCGTCACTGAGCTCAAGAAA	-0.371529	0.952075	-0.62843	0.116488	0.142672	0.203627
PFKL	CACAGTATACGTGGTGCACGA	0.604505	-0.66673	1.03568
PFKM	AAGGACTTTCGGGAACGAGAA	-0.0186745	0.632088	0.331425	0.136067	0.418431	-0.22494
PFKM	TGGCTCTAAACTTGGGACTAA	0.461855	0.366315	-0.03501
PFKM	CAGGAAGAATGTGCTTGGTCA	-0.03498	0.25689	-0.971235
PFKP	AGGAGCAATTGATACCCAAAA	0.602125	1.04161	-1.41165	0.406436	0.631346	-0.201383
PFKP	TGCCGCATACATTTTCGAAGA	0.65447	0.760713	-0.10298
PFKP	GTGGATCACTGCAAAACTCAA	-0.037288	0.0917151	0.91048
PGK2	AAGGAACTAGATTACTTTGCT	0.31039	-1.25105	-0.0703265	0.636706	-1.20492	-0.0826005
PGK2	AAGCATCCGGATTCTTGATGA	0.381288	-0.783215	1.15518
PGK2	AAGCCTTCCGAGCATCACTTT	1.21844	-1.5805	-1.33265
PHKG1	GAGGATGATCATGAGCGGCAA	0.83745	-1.15939	0.755015	0.368647	-0.805808	1.17561
PHKG1	CAGGACTTCTATGAGAATTAT	-0.35466	-0.553205	1.96195
PHKG1	CCGGGAGATCGTCATCCGAGA	0.62315	-0.704825	0.809865
PHKG2	AAAAGGAAACCAGGTCCATCA	0.53754	-0.33401	-0.370205	0.215347	-0.680072	0.0308817
PHKG2	GCAGATCCTGATGTTACGCAT	-0.0213628	-0.699685	1.06241
PHKG2	CAGCACTGTCAAAGACCTGAT	0.129865	-1.00652	-0.599555
PI4K2A	TTCCAAAGATATCGGACCCTA	-3.6099	-2.07905	-0.60844	-1.73398	-0.891357	-1.56481
PI4K2A	CGGAAGCTACTTCGTCAAGGA	0.54996	-0.43745	-2.48705
PI4K2A	CCGCATCGGGCTACCACCAAA	-2.142	-0.15757	-1.59895
PI4KA	AGCAGTGGAAGGACAACGTGA	0.017145	0.17042	-0.352145	0.11316	0.974712	-0.295141
PI4KA	ACCAGTTCATCTGGAACATGA	0.571685	1.968	-0.567385
PI4KA	TGGGCTATGTGCGGGAGTATA	-0.24935	0.785715	0.0341069
PI4KB	AGCCTTTAAGCTGACCACAGA	0.625605	-0.860065	0.06445	-0.0438183	-1.38619	0.0676483
PI4KB	CAGCACCGAGAGTATTGATAA	1.11144	-0.812042	0.00142
PI4KB	CAGCACTGTGCCCAACTATGA	-1.8685	-2.48645	0.137075
PICK1	CGGGTGAGCACCGGCAACTAT	-0.54934	-1.32866	-0.121315	0.122525	-0.205933	-0.250718
PICK1	CGGATCTGAACACGTACCTCA	0.16868	0.737005	-1.07281
PICK1	TGGCAGGTCAATCAAAGGGAA	0.748235	-0.026145	0.441965
PIK3AP1	TTGCATTTTGCTGCGAAGTAT	-3.6001	0.95211	0.42867	-1.93138	-0.491652	0.18083
PIK3AP1	CACAGAGACCCTTGATAAACT	-1.74895	-1.88055	-0.693455
PIK3AP1	CAGGAAAATCTTAAACGGCTA	-0.44508	-0.546515	0.807275
PIK3C2A	AGGCCTACAACTTGATAAGAA	0.499665	-0.63014	-0.338624	0.36549	0.208508	-0.884006
PIK3C2A	AAGGATCTTTTTAAACCTATT	-0.231435	0.465525	-2.00305
PIK3C2A	GAGGCTTTGAGTTGTCAAGCA	0.82824	0.79014	-0.310345
PIK3C2B	TGGCTCTGATCCTACCCTTAA	0.286725	-0.406715	-0.615538	0.539512	0.125978	-0.346108
PIK3C2B	AGCCTACAACCTCATTCGCAA	0.930775	0.94163	-0.073405
PIK3C2B	CCCGGAAAACCTGCAATCCTA	0.401035	-0.15698	-0.34938
PIK3C2G	ATCCATCTACCAGCTAATCAA	-0.138845	0.52362	-0.304235	-0.407023	0.561615	-0.155897
PIK3C2G	AAGTAGCATTCCTCCAACAAA	-1.07573	0.565707	0.124954
PIK3C2G	CAGCTACTGGGTGGGAGTATA	-0.006495	0.59552	-0.28841
PIK3C3	ATGAGATGTACTTGAACGTAA	1.8358	0.831205	0.62234	0.66213	0.491162	-0.0814367
PIK3C3	AAGCATGGAGATGATTTACGT	0.214215	0.674865	-0.85459
PIK3C3	CCGCTTAGACCTGTCGGATGA	-0.0636245	-0.0325855	-0.01206
PIK3CA	CAGACTAGCTAGAGACAATGA	-0.361335	1.06874	0.0495525	-0.243104	0.796807	0.0304958
PIK3CA	CTGTAATTACCCAGATCCTAT	-0.139045	0.27068	-0.571015
PIK3CA	AAGGTGCACTGCAGTTCAACA	-0.228933	1.051	0.61295
PIK3CB	AAGTAAATGAATTTCGAAGAA	-0.34201	0.09488	-0.133415	-0.0210267	0.00119833	0.38137
PIK3CB	CACTCCAAATGTTGCGCTTGA	0.40797	-0.12047	0.130075
PIK3CB	CAGGGAAAGCTGGACTACTAA	-0.12904	0.029185	1.14745
PIK3CD	CGACAACATCATGATCCGAGA	-0.013975	-2.99595	-0.73758	0.385607	-1.66042	0.224835
PIK3CD	AAGACTAATAATAGTGAGAAA	0.66312	-1.6143	0.568005
PIK3CD	AAGCACTTCCGAGTGAAGTTT	0.507675	-0.371017	0.84408
PIK3CG	AAGCTTTAGAGTTCCATATGA	0.28291	-1.4449	1.2864	0.41095	-0.93452	0.110222
PIK3CG	ATGCTGCACGACTTTACCCAA	0.48685	-0.438095	-0.411765
PIK3CG	AAGTAATCGAGATGTTACAAA	0.46309	-0.920565	-0.54397
PIK3R3	GAGGATATCAATCGAGTACAA	-0.04965	1.92595	-0.931615	-0.841475	1.08328	-0.745623
PIK3R3	AAGATCCGAGATCAACACCTT	-1.6333	0.240609	-0.55963
PIK3R4	ATCCACCTATCAGATTCGAAT	0.331325	0.582145	-0.152607	-0.199303	0.61077	0.398726
PIK3R4	TTGGATCGTATTACTCCATAT	-0.791585	0.85357	0.696135
PIK3R4	CACCACTACCAGATCTATTCT	-0.13765	0.396595	0.65265
PIM1	AAACATCCTTATCGACCTCAA	-0.512077	0.21606	0.419435	-0.348054	0.26132	0.453219
PIM1	CACCGTCTACACGGACTTCGA	-0.142385	0.407345	-0.144177
PIM1	AACCTTCGAAGAAATCCAGAA	-0.3897	0.160555	1.0844
PIM2	GCCTGCTTGACTGGTTTGAGA	0.59908	-0.09586	0.0252	0.111257	0.607537	0.401277
PIM2	AAACCTTCTTCCCGACCCTCA	-0.549375	0.11572	1.11465
PIM2	TGAGAACATCCTGATAGACCT	0.284065	1.80275	0.06398
PIM3	TAATTTATTTGTTGAGGTTAT	0.58147	0.227888	1.03165	1.34302	0.475478	-0.103045
PIM3	CTGCCCTGGGTGGATACTTGA	1.86125	0.446585	-0.55403
PIM3	ATGTCTGGAGATCATATTTTT	1.58635	0.75196	-0.786755
PINK1	TTCCTCGTTATGAAGAACTAT	-1.0491	-0.535238	-1.0635	-0.830173	-0.843663	-0.651722
PINK1	GCACAGAGACCTGAAATCCGA	-0.615035	-1.5357	0.10292
PINK1	ATGGAGCAGTCACTTACAGAA	-0.82638	-0.46005	-0.994585
PION	GTGTATATTCAGAGACAAGTA	0.889315	0.02866	0.309889	0.934118	-0.065379	0.459545
PION	TACCGAGATAAATTTTCCAAA	0.61819	-0.383355	0.504655
PION	TGGAATAACTCTTGTGACAGA	1.29485	0.158558	0.56409
PIP4K2A	CACCGTGAACCCAGAACAGTA	0.20991	-0.225365	1.33475	-0.212798	-1.04414	1.21398
PIP4K2A	TTCACACTTCCTACGACAAAA	-0.46132	-2.30365	1.1451
PIP4K2A	TACCGGCTTAATGTTGATGGA	-0.386985	-0.6034	1.1621
PIP4K2B	CTACATGGTGGTTACCAGGAA	-0.254572	-0.012695	0.194275	0.229808	0.326348	0.0638315
PIP4K2B	GCGGAGATGCACAACATCTTA	0.73762	0.538135	0.164385
PIP4K2B	CTGCCCAGCCGCTTTAAGTTT	0.206375	0.453605	-0.167165
PIP4K2C	CAGAAAGTATATATTGGTGAA	0.40268	0.45913	0.37757	0.272193	0.0176208	0.485217
PIP4K2C	AGGAACCTCCGTGATCGATTT	1.17807	0.331892	0.584415
PIP4K2C	CCGGAGCAGTATGCTAAGCGA	-0.764165	-0.73816	0.493665
PIP5K1B	TGCAGTGAACCTCTAATAGAA	0.85166	0.026165	0.5735	0.188363	-0.131997	0.616455
PIP5K1B	AAGGCTCAACGTATAAGCGAA	-0.18256	-0.184666	1.50735
PIP5K1B	AAGATCATGGATTATAGCCTT	-0.10401	-0.23749	-0.231485
PIP5K1C	CAAGACCGTCATGCACAAGGA	-1.3234	-0.76415	0.331603	-0.78252	-0.669593	0.695936
PIP5K1C	TGCAGTCCTACAGGTTCATCA	-0.181125	-0.53282	0.594695
PIP5K1C	CCGCGTCGTGGTCATGAACAA	-0.843035	-0.71181	1.16151
PIP5KL1	ACTGATCAAGATCATTCAGCA	-0.585655	-0.236375	-1.8164	0.529585	-0.544569	-0.410841
PIP5KL1	CTGGATTACAGCCTCCTGATA	1.6478	-1.14405	-0.381122
PIP5KL1	CCCTACTTTAGCTCATTTAAT	0.52661	-0.25328	0.965
PKLR	CAGCTTCTGTCTCGGTACCGA	-0.62534	0.520415	-0.7229	-0.943863	-0.0489933	-0.317673
PKLR	TTGCTTTACCGTGAACCTCCA	-2.23775	-0.6633	0.82457
PKLR	CAGCAAAATTGAGAACCACGA	0.0315	-0.004095	-1.05469
PKM2	ATGATTAAGTCTGGAATGAAT	0.45029	0.177475	-0.56029	0.321955	0.380642	0.381207
PKM2	AACATCAAGATTATCAGCAAA	-0.780665	0.43917	0.542725
PKM2	AGGCATTGAGATTCCTGCAGA	1.29624	0.52528	1.16119
PKMYT1	CAGAACCTGGATTCTCCCTCA	0.366093	-0.290587	0.95031	0.949994	0.304673	-0.09216
PKMYT1	TGGGACAGCAGCGGATGTGTT	1.6529	0.309365	0.08006
PKMYT1	ATGCGGTAAAGCGTTCCATGT	0.83099	0.89524	-1.30685
PKN1	CAGGACAGTAAGACCAAGATT	-1.6178	0.00737	-1.08871	-0.235067	0.940723	-0.836712
PKN1	CAGCACTGTGCTTAAGCTGGA	0.185457	1.55265	-1.07455
PKN1	CCACAGCGACGTGTTCTCTGA	0.72714	1.26215	-0.34688
PKN2	AGGACGAGAAGATGTTAGTAA	-0.265445	1.7056	-0.23438	-0.0547993	1.11801	0.0973627
PKN2	AAGCACCCATTTTTCCGGCTA	0.080577	1.14145	-0.081172
PKN2	ATGGATCTTCAAAGGATCGGA	0.02047	0.506995	0.60764
PKN3	AGGGCTTGAGTTCATTCAGAA	1.4134	-0.167345	-1.05086	1.06898	-0.675157	-1.00619
PKN3	CAGGAACGCATCTTCTCTAAA	1.26682	-0.154474	0.006399
PKN3	CCAGACCTTTGTCATCCCACT	0.52671	-1.70365	-1.9741
PLK1	AACCATTAACGAGCTGCTTAA	-6.2752	2.6881	-1.15565	-5.58602	2.02309	-1.41869
PLK1	GGCAACCAAAGTCGAATATGA	-5.8865	2.91475	-2.17045
PLK1	CCGCAATTACATGAGCGAGCA	-4.59635	0.46641	-0.92996
PLK2	TTGCTAGTATGTTGTCCAAAA	0.690485	-1.02801	-0.167265	0.301338	-0.39158	-0.10971
PLK2	TGGGTTGATTACTCTAACAAA	1.09632	0.20784	0.902725
PLK2	CACTACTTCGAGGACAAAGAA	-0.882785	-0.354565	-1.06459
PLK3	CTGCATCAAGCAGGTTCACTA	1.04451	1.38935	-0.440175	-0.171262	1.18669	0.243515
PLK3	TCGGCTTTGGGTATCAACTGT	-2.1499	0.78574	0.6006
PLK3	GCGAGAAGATCCTAAATGAGA	0.591605	1.38499	0.570121
PLK4	AAGGACCTTATTCACCAGTTA	-0.553905	0.0568081	0.402517	-1.04034	0.905724	0.684651
PLK4	AAGGACTTGGTCTTACAACTA	-0.8927	1.49177	1.64195
PLK4	ATGGAACGATGTCACTCAGCA	-1.6744	1.1686	0.009485
PLXNA1	CCAGCGGGTGGTGAAACTCTA	0.405098	0.489045	-0.71749	0.532576	0.0789648	-0.798618
PLXNA1	CACCAAAGGAGTCAGCACTGT	0.43042	-0.57318	-2.322
PLXNA1	AACCCTGAGAATGAGAATGCA	0.76221	0.321029	0.643635
PLXNA2	GAGGCACTATGGTGACCATTA	0.910565	0.76985	-0.384653	0.346852	0.483162	-0.344591
PLXNA2	CAGGATCGCCCATCATTCTGA	0.83571	0.29279	-0.16611
PLXNA2	CAGGGAAGATATTTGTCAGCA	-0.70572	0.386845	-0.48301
PLXNA3	CGCAGTGAACCGAGTCTTTAA	0.8604	0.899385	-1.1131	0.0884683	0.751493	-0.600997
PLXNA3	ACGAGCTGTATTTCTATGTCA	0.21933	0.76357	-0.319386
PLXNA3	AGCATCATCAATGGAAGCACT	-0.814325	0.591525	-0.370505
PLXNA4	CATCGCATATGTCTACAAGAA	-0.046429	-1.69185	-1.09207	-0.068843	-0.672172	-0.377357
PLXNA4	CAGCAGTGCGCTCTTAACCAT	-0.541335	0.291705	1.68435
PLXNA4	CTGGCCTTTGTGGGCACCAAA	0.381235	-0.61637	-1.72435
PLXNB1	AACGCGGACAGTTCAAGTATA	1.29447	-1.31152	0.214805	-0.373396	-1.58386	1.24925
PLXNB1	ACCAACTGCATTCACTCCCAA	-1.8145	-1.746	1.51435
PLXNB1	CTCACCTTTGATGGGACCTTT	-0.600157	-1.69405	2.0186
PLXNB2	CCGAACGAGAGTATGAGAAGA	-0.267855	-1.32257	-0.413115	0.221368	-1.24309	-0.08463
PLXNB2	AACAACCACACTGTTGCTTTT	0.117435	-1.87635	0.30786
PLXNB2	CAACATCTTCCTCACGTCCTA	0.814525	-0.53035	-0.148635
PLXNB3	TGCTCTTTATGTGATCCTGTA	0.981895	1.19675	0.168924	0.981895	1.19675	0.168924
PLXNC1	ATCCACTATAAAAGTCTTTAA	1.56545	0.21223	-0.515075	0.560043	-0.273368	0.397647
PLXNC1	CCGGGCATCGAACATCACAAT	-0.385055	-0.3825	1.1378
PLXNC1	GAGGAGAATTCGTGTTGCAAA	0.499734	-0.649835	0.570215
PLXND1	CACGAGTACCGGGTCAAGATA	0.52185	-1.09391	-0.851325	-0.0109117	-0.431032	-0.294562
PLXND1	CTGCCCATCACAATCCAGGTA	-0.99304	-0.12711	0.66904
PLXND1	CTGCCTTTCAGTCATCGCGCA	0.438455	-0.07207	-0.7014
PMVK	CCCAGTGTGGATACTAATAAA	0.120185	1.5625	-0.897805	0.503095	0.948465	-0.879467
PMVK	ATCGAGAACCATGGAGTTGAA	1.24004	0.052695	-1.88635
PMVK	ACCCAGGCTTCTTTTGCAGGA	0.149056	1.2302	0.145754
PNCK	TGGGATGACATCTCAGAATCA	-0.168901	-0.0480445	0.381395	-0.263601	-0.0846382	0.266463
PNCK	TCGCAGTGCTCCGTAGGATCA	-0.75123	-0.25927	0.27385
PNCK	TCCGGAAGAACTTTGCTCGGA	0.129327	0.0534	0.144144
PNKP	CTGGAGGATCTTGTACCCAGA	-1.20725	0.53089	0.03484	-0.50488	0.44088	-0.18049
PNKP	CGGGAAGTCCACCTTTCTCAA	-0.01801	0.25896	-1.13989
PNKP	GCCGAAGAAGCGTATGCGGAA	-0.28938	0.53279	0.563575
PRKAA1	GAGGATCCATCATATAGTTCA	0.88565	0.602705	-0.008765	-1.113	1.28031	0.191822
PRKAA1	ATGAGTCTACAGTTATACCAA	-3.4653	2.7897	-0.15245
PRKAA1	ATCGGGATCAGTTAGCAACTA	-0.759355	0.448535	0.73668
PRKAA2	CCGATTTCGGATTATCTAATA	0.96897	0.89527	0.2248	0.94866	-0.0445712	-0.392955
PRKAA2	AGGCATATGGTTGTTCATCGA	1.202	0.168916	0.373185
PRKAA2	AAGATTCGCAGTTTAGATGTT	0.67501	-1.1979	-1.77685
PRKACA	ATCCTGCAAGCTGTCAACTTT	1.22897	-0.566895	1.46335	1.0681	-0.548981	0.54978
PRKACA	TTCAAGGACAACTCAAACTTA	0.663635	-0.304953	0.80308
PRKACA	CCAGATCGTCCTGACCTTTGA	1.3117	-0.775095	-0.61709
PRKACB	AGGCTATATCCAGGTCACAGA	0.62921	-0.60809	0.944	-0.156662	-0.445975	0.604061
PRKACB	TAGGAGTGCTAATCTATGAAA	-0.373465	-0.750735	0.99342
PRKACB	TTCGAGTACCTCCATTCACTA	-0.72573	0.0209	-0.125239
PRKACG	TAAGGACAACTCCTACCTGTA	-0.154608	-0.26176	0.980795	-0.634076	-0.226828	0.939173
PRKACG	TGCGGTTTCCCTCCAAACTCA	-1.50135	0.129685	0.560375
PRKACG	CGAGCACATACTGAACGAGAA	-0.24627	-0.54841	1.27635
PRKCA	TACAACGTACCCATTCCGGAA	0.51715	-0.6063	0.91228	-0.699012	-0.265497	-0.090065
PRKCA	CCGCTCCACACTAAATCCGCA	-1.34323	-0.650255	-0.369065
PRKCA	TCGGCTGTACTTCGTCATGGA	-1.27095	0.460065	-0.81341
PRKCB	TCGGTCTGTTCTTCTTACAGA	0.404512	0.282285	0.615355	0.132056	0.985795	0.298456
PRKCB	CCGGATGAAACTGACCGATTT	0.233435	0.4339	-0.112211
PRKCB	AAGAATCGGACAAAGACAGAA	-0.24178	2.2412	0.392225
PRKCD	AGGGATTAAAGTGTGAAGACT	-2.6463	0.153805	1.63092	-0.459438	0.547057	0.748988
PRKCD	CCGGGACACTATATTCCAGAA	-0.058115	1.03005	0.32555
PRKCD	TGGGAGTGACCGGAAACATCA	1.3261	0.457315	0.290498
PRKCDBP	AGCGAATCCTACATCCACCAA	0.0896955	1.3523	-1.45293	-0.0637715	1.68338	-0.446014
PRKCDBP	GTGCTTGTGCCTTGTCCCAAA	-0.417855	2.05465	-0.140362
PRKCDBP	CTGCTCCAAATGGAGAGTGTA	0.136845	1.6432	0.255248
PRKCE	AAGAGTGTATGTGATCATCGA	0.437872	1.27015	-0.11153	0.643992	1.13673	0.0419733
PRKCE	TAGGAAAGCAGGGATACCAGT	0.582618	1.05552	-0.38663
PRKCE	AAACCACGCATTAAAACCAAA	0.911485	1.08451	0.62408
PRKCG	GGCCCGTAACCTAATTCCTAT	1.89585	1.8792	-1.03307	1.07391	1.51085	-0.968942
PRKCG	TCGGAACCTGACGAAACAGAA	0.300652	0.480604	-1.89475
PRKCG	GTACAAGTTACTGAACCAGGA	1.02521	2.17275	0.02099
PRKCH	CAGGATGAGTTTAGAAACTTT	-0.87379	0.404095	-0.167575	-0.817865	0.7227	-0.70962
PRKCH	AAGTCTCGTCGTTTTGATGAA	-0.080356	1.91655	-0.314034
PRKCH	AACAAAGTGGATTCAAAGATT	-1.49945	-0.152544	-1.64725
PRKCI	AGGAGACCTAATGTTTCATAT	0.231295	0.588725	-0.78458	-0.0859643	0.984046	-0.513798
PRKCI	TGGGATATGATGGAGCAAAAA	0.0136	1.4183	-0.116825
PRKCI	CAGTAATTCCATATAATCCTT	-0.502788	0.945112	-0.63999
PRKCQ	GGGCGAGGCTGTTAACCCTTA	1.01513	-1.27475	0.92358	0.703448	-1.32457	0.0906683
PRKCQ	TCCGTTGGATGAGGTGGATAA	-0.06443	-1.17835	0.903175
PRKCQ	TCGCTGCTTAAGAGATACTGA	1.15965	-1.5206	-1.55475
PRKCSH	ATGGAACAGACGAGTACAACA	-0.213277	-0.269115	0.520701	-0.0201047	-0.0198333	-0.00623217
PRKCSH	CACCACCAACGAATACGTCTA	-0.331675	-0.48126	-0.693097
PRKCSH	GATGACTATTGCGACTGCAAA	0.484638	0.690875	0.1537
PRKCZ	CCCGTTCGACATCATCACCGA	0.120306	-1.15547	1.00952	1.19877	-0.979023	0.750693
PRKCZ	CAGGACTTTGACCTAATCAGA	1.68905	-0.74545	0.424675
PRKCZ	GACGAGGATATTGACTGGGTA	1.78695	-1.03615	0.817885
PRKD1	AACGAAGTTTTTAATTACTCA	0.547905	-0.896675	0.28604	-0.968298	-0.78029	0.24454
PRKD1	ATCCTCATTGTTTCGAAATCA	-2.2722	-0.34596	-0.496285
PRKD1	GTCATCATCTATGTAAGCCTA	-1.1806	-1.09824	0.943865
PRKD2	GTCAGTGGGCGTGATCATGTA	0.193965	-0.231008	-1.23734	0.629148	-0.511618	-0.813248
PRKD2	CAGAACAACACGACCAACAGA	0.66138	-0.250465	-1.2518
PRKD2	GGAGATGATCCTGTCCAGTGA	1.0321	-1.05338	0.0494
PRKD3	CAGAACGAGTCTTTGTAGTAA	-0.100746	-2.0414	-0.76589	0.539278	-1.06139	0.316952
PRKD3	CTGCCCGACTCTCTAATGGAA	1.1043	-0.443127	0.303945
PRKD3	CACCACGAGATTTCACAAACA	0.614281	-0.699655	1.4128
PRKDC	CCGCGTTGGAGTGCTACAACA	-1.9753	-0.741835	-0.976935	-0.738378	-1.25555	-0.385165
PRKDC	CCGCGCTTTTCTGGGTGAACT	0.26912	-1.9225	0.07618
PRKDC	TTCAAGCGACTTTATAGCCTT	-0.508955	-1.10231	-0.25474
PRKG1	AGGGATAGAGGTTCGTTTGAA	1.14291	1.12647	-0.39233	0.5521	0.176485	-0.93809
PRKG1	AACGGTAAATGTCACTCGTGA	0.73199	-0.77632	-0.77084
PRKG1	CAGATCCTATGAAAACCTATA	-0.218605	0.179305	-1.6511
PRKG2	TTGCTATGAAGTGTATAAGGA	-0.86865	0.20861	-0.103835	0.285165	0.614936	-0.0426647
PRKG2	ATGCCTGGTTATAGATCGAGA	0.466815	0.636335	-0.000119
PRKG2	AGGAGATTACATCATTAGAGA	1.25733	0.999865	-0.02404
PRKX	GGCGAATGATGTGAAGCATCA	-0.304095	-0.42614	1.09029	0.523544	-0.765102	0.81835
PRKX	CAGAACAAGGCGATTAGGAAA	1.27545	-0.642415	0.023405
PRKX	GGGAAACGTGGTGAGACCTCA	0.599278	-1.22675	1.34135
PRKY	TTGAACTGGACTTATTTGATT	0.631018	-0.90585	1.03588	0.116721	-0.955237	0.542555
PRKY	CTTCACAGAGCCTATTATTTT	-0.206794	-0.87141	1.5116
PRKY	AGCAATGCATTGTATTCAGAA	-0.0740595	-1.08845	-0.919815
PRPF4B	CCCAGTTGATTTAAGAGGTAA	0.089175	-0.69658	-0.18964	-0.12368	-0.722107	-0.832118
PRPF4B	ATGGAAATAGGTCTAGTACTA	-0.162936	-1.6321	-2.4203
PRPF4B	AACCACGTGATAAATCAAGAA	-0.29728	0.16236	0.113584
PRPS1	CTGCACTATTGTCTCACCTGA	-0.56169	-1.37895	-0.47913	0.477745	-0.73234	-0.05058
PRPS1	TGAGGCAGTAGTAGTCACCAA	0.327565	-0.32399	0.256955
PRPS1	TGGACTTTGCCTTGATTCACA	1.66736	-0.494079	0.070435
PRPS1L1	AAGCATTGCTCCAAAATACGA	1.60365	-1.27145	1.63265	1.45465	-0.992205	1.16713
PRPS1L1	TGGACTTTGCTTTGATTCATA	1.30565	-0.71296	0.701615
PRPS2	CACCAAGATTCAGGTCATTGA	0.340625	-0.128297	-0.174939	0.632225	0.340684	0.13945
PRPS2	AAGGGTTACATCAATTGCAGA	0.61559	0.080045	0.60812
PRPS2	TGAGGCTGTTGTCGTCACAAA	0.940461	1.07031	-0.01483
PRPSAP1	TGCAATGTCCCAAGATAAAGA	0.0385265	0.586665	0.17173	0.219744	0.516133	-0.122483
PRPSAP1	ACCGATAACTGTAGTTGGAGA	0.875205	0.393155	-0.0913395
PRPSAP1	CCGCATCGCAATCATCGTGGA	-0.2545	0.56858	-0.44784
PRPSAP2	AACAAGAGTACAAATTCAAGA	1.09735	1.3339	-1.02808	-0.045115	0.754473	-0.694863
PRPSAP2	CCCAATCACGGTTGTGGGTGA	-0.059445	0.80836	-0.77146
PRPSAP2	ATGTATGGAGCTATCAAAGAA	-1.17325	0.12116	-0.285045
PSKH1	ACACCGAGACCTCAAACCTGA	-0.55972	0.827755	-0.4328	-0.259607	0.776122	0.0232383
PSKH1	TGGCACTAAGAGTGACGTGTA	-0.406135	1.02453	0.19817
PSKH1	AGGGTGATGACTGCTTGATGA	0.187034	0.47608	0.304345
PSKH2	AAGGACTTTATAGACAAACTA	0.01267	0.096475	1.3454	0.423792	-0.083575	0.232152
PSKH2	ATCCAGGTGAAGAGTCGAAAA	0.65385	0.26403	0.255525
PSKH2	CTGGATCTGCACAGTCTTCTA	0.604855	-0.61123	-0.90447
PTCD2	AAGATACCTACTTACAGATAA	-0.07237	0.51965	-0.99805	0.36949	0.659471	-0.249583
PTCD2	TCCAGTCAAATATGTTGGAAA	0.888395	0.86419	-0.14899
PTCD2	CAGACTCCACATCATTCAATA	0.292444	0.594572	0.39829
PTK2B	ACCAGTAGATGTGGAAAAGGA	-0.567875	-2.31575	1.196	0.0114467	-1.79224	0.19876
PTK2B	TGCAGGAGAACTTAAAGCCCA	-0.127205	-0.90057	0.5445
PTK2B	CTGGATCATCATGGAATTGTA	0.72942	-2.1604	-1.14422
PTK6	TTCATCCATGGTTAAGTCATA	-1.35055	1.44415	-0.796755	-0.900377	0.329292	-0.112319
PTK6	TTGGTTTTGACTCACCTGAAA	-0.938795	-0.695555	0.30914
PTK6	CTCCGCGACTCTGATGAGAAA	-0.411785	0.23928	0.150659
PTK7	CAGCACAAGTGATAAGATGCA	-0.64173	-0.623935	-0.357325	-1.7116	0.64608	-0.226387
PTK7	AAGGATGAAAAATTGAAGTCA	-3.45885	2.15795	-1.30364
PTK7	CCACACTTCACCTAGCAGAGA	-1.03423	0.404225	0.981805
PXK	CACGGAATATATTATTCGAGT	0.386408	0.4621	-0.276031	-0.0726423	0.215707	-0.301877
PXK	AAGGATCTGATCTACAAGGCA	-0.57274	-0.65463	-0.75564
PXK	AAGACATAGGTTGGAGAATAA	-0.031595	0.83965	0.12604
RAF1	TTGGAACTGTTTATAAGGGTA	0.233715	-0.58465	-0.70812	0.259255	-0.485473	0.0396733
RAF1	ATGGATTTCGATGTCAGACTT	0.477495	-0.85012	0.47262
RAF1	TCCGTGTTTTCTTGCCGAACA	0.0665562	-0.02165	0.35452
RBKS	CAGAATTTACATATCAGACTA	1.11675	-0.090635	-0.41721	0.531028	0.240013	-0.501016
RBKS	CAGGTGGTAATCATTACCTTA	0.415805	0.65249	-0.87777
RBKS	TTGATTGCTATTAGTCCCAAA	0.060525	0.158185	-0.208069
RET	CGGCTTGTCCCGAGATGTTTA	0.267848	0.0202	0.73069	0.578443	-0.174498	0.00893533
RET	ATGGATTGAAAACAAACTCTA	1.21607	-0.224095	-0.313084
RET	ATCCACTGCTACCACAAGTTT	0.251412	-0.3196	-0.3908
RFK	TAGAGTTACCAGAACATTTGA	0.004255	1.04157	0.74419	0.498068	0.586728	0.0933517
RFK	TTGATTCTTTAGAGTCACTTA	0.75368	0.294305	-0.880535
RFK	TAGGATGGAACCCATATTACA	0.73627	0.424305	0.4164
RIOK1	AAGCGAGCATATATTCCTAGA	0.11201	1.23941	0.03341	0.184763	0.625358	0.224003
RIOK1	ACGGTGGAGGCGTGTATATCA	0.069448	0.29176	0.090035
RIOK1	CAGGTCATTCAGTACATGAGA	0.37283	0.344905	0.548565
RIOK2	ATGAATCAGTATAGAACAAGA	0.033935	0.03227	-0.6001	-0.756693	0.043285	-0.327373
RIOK2	TTCAATCAAGCTTTAGAAGAA	-2.19525	0.169055	-0.854885
RIOK2	TCGGTTGACAAATGCAGGATA	-0.108763	-0.07147	0.472865
RIOK3	CTGGTTGATCGATGTCAGTCA	0.033525	-0.42617	0.618425	0.753908	0.12534	0.450835
RIOK3	TCCAACAGTTGTACTACTGAA	1.59375	0.792235	0.66469
RIOK3	AAGATCGCTTCAGTAAACTAA	0.63445	0.009955	0.0693895
RIPK1	TACCACTAGTCTGACGGATAA	0.114215	-1.08397	0.278836	-0.340135	-0.124892	0.0872803
RIPK1	AAGTGTAGAAGAGGACGTGAA	0.62398	0.918035	-0.459425
RIPK1	CAGCAAAGACCTTACGAGAAT	-1.7586	-0.208745	0.44243
RIPK2	CTCAGAATATCTTATTGGACA	0.47882	-0.5069	0.90409	-0.28029	-0.491349	0.189427
RIPK2	CAGTATCAAGCACGATATATA	-0.05073	0.092934	0.74169
RIPK2	CACAGTTGGGATAGCACCATT	-1.26896	-1.06008	-1.0775
RIPK3	ATGGCAAGTCTGGATAACGAA	0.065835	0.19303	1.9252	0.463618	0.171262	0.75988
RIPK3	CAGAACTGTTTGTTAACGTAA	1.1101	-0.14803	1.25735
RIPK3	TAGGAGAACCATAGAAAACCA	0.214915	0.468785	-0.90291
RIPK4	CATGGGATCTCCGGTTCCGAA	0.738975	0.631996	-0.678235	-0.760875	0.9785	-1.10099
RIPK4	CGCCGATGTCATTGACCTGTT	-2.70195	0.98581	-1.8216
RIPK4	AAGCACGATGTATACAGCTTT	-0.31965	1.3177	-0.80313
RNASEL	ATGGTAAGGTCAAAGCCCTAA	0.685335	0.242615	0.238375	-0.156924	0.234192	0.529997
RNASEL	TCCGACATCAAAACACGAAAA	-1.25623	-0.674575	0.936535
RNASEL	CGGGAAGTCTCTTGTCTGCAA	0.100122	1.13454	0.41508
ROCK1	TTGTATGAAGATGAATAAGGA	-0.648315	1.24145	-0.71216	-0.316917	0.481931	0.334938
ROCK1	GACCTTCAAGCTCGAATTACA	0.2896	0.191415	0.425375
ROCK1	TAGAGGAAATATCAAACGATA	-0.592035	0.0129265	1.2916
ROCK2	TGGCATTGGGATAACATAAGA	0.65291	1.30754	-0.439095	0.250315	0.48626	0.872418
ROCK2	AGGAGATTACCTTACGGAAAA	0.31	0.417985	1.57265
ROCK2	CAGCTGGAATCTAACAATAGA	-0.211965	-0.26675	1.4837
ROR1	CCGTACTGCGATGAAACTTCA	-1.14247	0.14718	-0.23224	-0.140563	-0.57578	-0.677294
ROR1	TTGGATGAAAACTTTAAGTCT	0.444725	-0.60048	-1.9478
ROR1	CACCGTCTATATGGAGTCTTT	0.276055	-1.27404	0.148159
ROR2	AAGACAGAATATGGTTCACGA	-0.01408	-0.181135	-0.06611	0.0306238	-0.385827	0.160602
ROR2	ATGGATTACAGAGGAACGGCA	0.113466	-0.282944	0.722565
ROR2	AGTGGAGGTTCTGGATCCGAA	-0.007515	-0.6934	-0.17465
ROS1	ACCTTCTTACTTATTTGCGTA	-0.707665	0.65146	0.46634	-0.813433	0.442208	0.0333215
ROS1	TCGGTTGGATGCTATATACCA	-1.11711	0.74318	-0.68526
ROS1	CTCTACTACAGTGACACGAAA	-0.615529	-0.068015	0.318884
RP2	GCGCGAGAAGGTTGATCCAAA	-0.40505	1.3756	-1.01301	-0.542437	0.65122	0.400817
RP2	TACCATTGATGACTGTACTAA	-1.22025	0.40238	1.5733
RP2	AGGCAGCGTGTTTTTCCGGAA	-0.00201	0.17568	0.64216
RPS6KA1	GACACTGATTCTGAAGGCGAA	-0.0675	1.11632	-0.159911	-0.768235	1.0962	0.92088
RPS6KA1	TGACGGCTACGTGGTAAAGGA	-0.140455	1.26341	1.586
RPS6KA1	ACCATTGACTGGAATAAGCTA	-2.09675	0.908855	1.33655
RPS6KA2	CTCGATATCTGACGCAGCTAA	0.424718	-1.5945	1.20839	0.353594	-1.64973	0.772225
RPS6KA2	TGCGAGCTCTCTTCAAACGGA	0.096465	-1.5236	1.47055
RPS6KA2	CCGAGTATGCCGTGAAGATCA	0.5396	-1.8311	-0.362264
RPS6KA3	AGGAGATTTGTTTACACGCTT	1.08295	-0.58804	1.49925	0.86878	-1.33098	1.11241
RPS6KA3	AAGCGCAGAGTCTTTTACGAA	1.3215	-1.67035	1.6029
RPS6KA3	CAGGATGCACCACATCTAGTA	0.20189	-1.73455	0.23507
RPS6KA4	ACCCTCCATTCTCTTTGACCA	0.344073	0.559325	0.43002	-0.323846	0.160167	-0.507713
RPS6KA4	CGGCACTTCAGCGAGTCGGAA	-0.91741	0.458652	-0.965305
RPS6KA4	CATCATTTACCGAGACCTGAA	-0.3982	-0.537475	-0.987855
RPS6KA5	GTGCTTTAGCGAAAGACCTAA	-2.5452	0.890265	-2.1591	-0.83867	0.543364	-0.842467
RPS6KA5	AAGCTGAGATATCTAGGAGAA	-0.45355	0.517795	0.60058
RPS6KA5	AAGGAAATAACAGCTCTGAAA	0.48274	0.222033	-0.96888
RPS6KA6	CGGGAGGCTAGTGATATACTA	0.586703	-0.679125	0.0125885	1.13491	0.400945	0.0171345
RPS6KA6	GTGGTGGAAACTGGGACAATA	1.855	0.81876	0.52687
RPS6KA6	AGGACATATCAAATTAACAGA	0.96302	1.0632	-0.488055
RPS6KB1	GGCATGGAACATTGTGAGAAA	0.394815	-0.76954	1.3865	0.41682	-1.23209	1.7571
RPS6KB1	AAGGTTTTTCAAGTACGAAAA	0.31426	-1.04774	2.36095
RPS6KB1	TTGGACTATGCAAAGAATCTA	0.541385	-1.879	1.52385
RPS6KB2	CCACATCAAACTGACCGACTT	0.719065	-1.5966	0.82841	0.693908	-0.555814	-0.066615
RPS6KB2	ATCCCTTTTTCCGGCACATGA	-0.06434	-0.187717	-0.27577
RPS6KB2	CTGCAAGGAGTCTATCCATGA	1.427	0.116875	-0.752485
RPS6KC1	AGGGAATGGTGTTGATACAAA	0.62446	-0.196475	0.311779	0.965128	-0.549025	-0.130101
RPS6KC1	GTGGCAAACTGTGGTCATATA	0.966575	-0.655455	0.539108
RPS6KC1	CCCAAATCCTATAGTATAACA	1.30435	-0.795145	-1.24119
RPS6KL1	AGACTCATCTCAGGACACTGA	1.1498	0.43727	0.63957	0.510738	0.24459	0.411107
RPS6KL1	CGCGATGTTAGTGAGGACTAT	0.339361	0.68957	0.331175
RPS6KL1	CAGGTACTTTGTGAGCGAGGA	0.043053	-0.39307	0.262575
RYK	AAGGTGAAGGATATAGCAATA	-0.220475	-1.4774	0.45111	0.602315	-0.465458	0.616463
RYK	CTGAAAGATGGTTACCGAATA	0.35667	0.16034	1.22175
RYK	GAGAAATGACCTTATTAGTCA	1.67075	-0.079315	0.17653
SBK1	AAGGTCTTTGACGTGGTCTTT	1.72225	-0.374485	-0.109435	0.710046	-0.227018	0.0734918
SBK1	TACAAGGGCACAGGCACAAAA	0.162177	-0.254945	-0.251475
SBK1	CTGCTACGTCTTTGCCCAGGA	0.24571	-0.051624	0.581385
SCGB2A1	ACTGATGATGCATACAGTGTA	-0.729855	-1.81105	0.395058	-0.292237	-0.63033	0.193282
SCGB2A1	CGACATATCTATACCTGAATA	0.151554	-0.078925	0.331298
SCGB2A1	CTCAACCAGTCACATAGAACT	-0.29841	-0.001014	-0.14651
SCYL1	TCCGACCACAAATCCTCCAAA	-1.4436	0.214975	-0.0862553	-0.889556	0.494135	-0.0815439
SCYL1	AGGAGTATCAGCAGAAGATCA	-0.315463	0.36235	-0.430815
SCYL1	CGGTCTCACTGTAGATCCTGA	-0.909605	0.90508	0.272439
SCYL2	TAGCATGAACCAGTTATCACA	1.0279	0.633265	-0.412305	0.72642	1.02371	-0.194117
SCYL2	TTGGATCAGTTGAGTCGTTTA	0.643815	0.522575	-0.29192
SCYL2	GAGTCTGAACATAAGACTAAA	0.507545	1.9153	0.121875
SCYL3	AGGAATTCACCATTCAAGTAA	0.532202	-0.6925	0.387725	-0.502803	-0.59365	-0.545465
SCYL3	CTGCACCTTACTATCTCATGA	-0.46276	-0.848615	-0.90185
SCYL3	TTCAACAGACCTTGCACTCAA	-1.57785	-0.239835	-1.12227
SGK1	TCCAATCCTCATGCTAAACCA	-0.434039	0.82069	0.402775	0.23984	0.437957	0.505293
SGK1	CACAGCTGAAATGTACGACAA	0.36199	0.856945	0.802565
SGK1	TGGGCTACCTGCATTCACTGA	0.79157	-0.363765	0.31054
SGK2	AACTCCACCCTTCAACCCAAA	0.550065	-0.032145	-1.07082	0.618533	-0.235312	0.107465
SGK2	AAAGAGCCTTATGATCGAGCA	-0.177365	-0.66737	0.74117
SGK2	ATGCAGTGAAGGTACTACAGA	1.4829	-0.00642	0.652045
SGK223	CTCACTTTAGCTATTCGTTGA	0.99321	-0.305885	0.24678	1.00713	-0.688595	-0.162785
SGK223	ATGAGAATAACTGGTCGCTCT	0.56488	-0.16165	-0.66635
SGK223	GCGGCACCTTCTAAAAATGAA	1.4633	-1.59825	-0.068785
SGK494	CGACAGATCAACCATCCCTTT	1.16855	-1.01394	0.597825	0.783418	-0.783275	0.530587
SGK494	GGAGAATATTCTTCTAGATGA	0.51831	-1.2766	1.38992
SGK494	TTCTACCAGAGTTTCCCATTA	0.663395	-0.05929	-0.395985
SH3BP4	CAGCGGTATGATTGATAATCT	-2.1322	0.15328	-1.3723	-0.424454	-0.82034	-0.890238
SH3BP4	CAGAGACGAGCTTTAATGACA	0.8273	-1.1327	0.627535
SH3BP4	CTGCGTATGACTTCTTACTCA	0.031538	-1.4816	-1.92595
SH3BP5	CAGGAGCGAGCTGGTGCATAA	-2.03125	0.52197	0.87626	-2.03125	0.52197	0.87626
SH3BP5L	AGGAGTCGGCGAGGAAACTGA	-0.54174	0.077505	0.539902	0.697785	0.357388	0.469331
SH3BP5L	AAGGTGCTAGTGGGTCCCTAA	1.1845	0.46398	0.05697
SH3BP5L	GAAGAACTGGATCCTAGAATA	1.4506	0.53068	0.81112
SIK1	AAACACGATTAGATTCAAGCA	-0.332495	0.23183	-1.2964	-0.236907	-0.803968	-0.0778733
SIK1	AAGCTTTACCAGGTTATGGAA	0.752125	-0.854735	0.60254
SIK1	GTCACTGAATTTGCTAAAAAT	-1.13035	-1.789	0.46024
SIK2	AACCATAGCCCAAATCAAGGA	0.45426	0.58681	-0.808635	0.0692258	-0.0421553	-0.290354
SIK2	TCGGAAGATTGTGCACCGTGA	-0.309943	-0.588385	0.139611
SIK2	CCGAAGGATGTTGGTCCTAGA	0.06336	-0.124891	-0.202039
SIK3	CACGTCGGAAGTTCAAACAGA	-0.98699	-0.82138	0.47943	0.0724733	-0.645937	0.621282
SIK3	GACAGTAAGAGTTCAAGTACA	0.24011	-1.18346	0.753065
SIK3	AACAGCGACGATGCTTATGTA	0.9643	0.0670295	0.63135
SKAP1	GAGCAAGGAGTATAACATGTA	-1.6244	-0.062925	0.51221	-0.384982	-0.983475	0.0958833
SKAP1	CTGGGTGGATCAAATAAGTTT	0.104015	-1.47	-0.917945
SKAP1	TGCACCCTTTTTGTCAGATTA	0.36544	-1.4175	0.693385
SKP2	CTGAATCTTAGCGGCTACAGA	-1.19935	0.12858	0.85257	-0.90261	0.302827	0.849013
SKP2	CAGGCCTAAGCTAAATCGAGA	-1.55995	-0.07642	1.04905
SKP2	TGGACCTATCGAACTCAGTTA	0.05147	0.85632	0.64542
SLAMF6	AGGGAAAGCGACTGAACTTCA	0.00153	0.768705	0.391475	0.067325	1.1235	0.29672
SLAMF6	GAGGAACATACAAGTTACCAA	0.093525	1.27534	0.137495
SLAMF6	ATCCACGTGACTAATCCGAAA	0.10692	1.32645	0.36119
SLK	CAGGAAATTGAGAATCTAGAA	-0.147265	-0.652035	1.7704	0.764757	-0.655335	1.24344
SLK	TGGATCGATATCTTTACAAGA	1.4826	-0.55236	0.57446
SLK	CAGCAGAAACAGACTATCGAA	0.958935	-0.76161	1.38545
SNRK	GGCAGTAAAAGTTATTGACAA	0.207155	-0.11247	0.810865	-0.211869	0.138334	0.166277
SNRK	AACACTGACAATGATCATGGA	-0.630894	0.389138	-0.47831
SNX16	CCGGGTCCATTTGATAGCCTA	-0.24115	0.174619	0.188323	-0.569658	-0.11046	0.287228
SNX16	AAGATAGACCATCTACACCTA	-1.5155	-1.03879	0.727385
SNX16	TGCACTTGAGGTTGATCAAGA	0.047675	0.53279	-0.054024
SPHK1	CAAACTACTTCTGGATGGTCA	-0.5275	-1.20055	-1.16708	0.154125	-0.813948	-0.0406417
SPHK1	TAGGAAGAGTGGGTTCCAAGA	-0.332923	-0.24932	0.5276
SPHK1	CTTCACGCTGATGCTCACTGA	1.3228	-0.991975	0.51756
SPHK2	TGCCCTCACCCTTACATCGCA	0.059405	-0.467925	-1.4351	-0.274643	-1.14203	-0.647582
SPHK2	AGCGGCCTACTTCTGCATCTA	-1.22835	-1.3407	-0.48252
SPHK2	CCCAAGGCAGCTCTACACTCA	0.345015	-1.61745	-0.0251265
SRC	GCCCATTTACATCGTCACGGA	1.03249	0.450226	-1.04242	-0.0279933	0.516157	-1.27617
SRC	CAGCACAGGACAGACAGGCTA	-0.918705	0.7864	-0.701585
SRC	CTGCCTCTCAGTGTCTGACTT	-0.19776	0.311845	-2.0845
SRMS	CTGCACGAGGTTTTCACCTAT	-1.17948	-1.10928	0.78664	-0.268451	0.0431573	0.742615
SRMS	CAGACCAACCCTGGTACTTTA	0.01521	0.287887	0.992905
SRMS	GCCAGTGTCCCTATGAAGGGA	0.358917	0.95086	0.4483
SRPK1	TCCAAGGAATTTTTCACCAAA	0.00436	1.26412	-2.0345	0.812535	0.552533	-0.800519
SRPK1	TTGCAATGGAGTGATTGAAGT	0.964845	0.202055	-0.29926
SRPK1	CTGCATGGTATTTGAAGTTTT	1.4684	0.191429	-0.0677972
SRPK2	GTGCATAAACACTTCACGGAA	-2.72877	-2.61652	-1.03636	-0.676947	-1.50424	0.409023
SRPK2	ATGCAGATAAAATTAGAGTAA	0.614895	-1.54805	1.35685
SRPK2	ACGGGAGATTATTTGTTTGAA	0.08303	-0.34815	0.906585
SRPK3	AAGAGAGACCATTGTCCAGCT	-0.569845	-0.406591	1.3446	-0.01467	-0.864805	0.369855
SRPK3	ATGCAGATAAGATCAAGATCA	1.20055	-2.00955	-0.85099
SRPK3	GAGGCGCAAACGGAAACAGCA	-0.674715	-0.178275	0.615955
STAP1	TGGGCAAGTAATTAAACTGCA	0.816125	1.1808	0.271885	0.757898	1.26003	0.273203
STAP1	AGGCCTGGTAGTGACAGTAGA	0.820925	0.78843	0.43574
STAP1	TTCACCCTTGTTTTGCCGAAA	0.636645	1.81085	0.111986
STAP2	TGCCTTCACACTACTATGAGA	1.27263	0.53384	0.19224	0.830938	0.564108	0.0509233
STAP2	TCAACTATTTCGTGTCGCATA	1.1008	0.413305	0.731835
STAP2	CAGGAGATCAAGTTCAAGGTA	0.119385	0.74518	-0.771305
STK10	GAAGATAGCCCTGGATAAGAA	-0.579225	0.34666	-0.87104	0.495545	-0.00801133	-0.436034
STK10	AAGAAGAGCATCGGAACCAGA	1.8652	0.581096	-0.103376
STK10	CGGGACTACACCAGGTTCCAA	0.20066	-0.95179	-0.333685
STK11	AAGGCTCTTACGGCAAGGTGA	0.128055	0.40336	-0.86283	0.131786	0.717898	-1.21235
STK11	CAACATCACCACGGGTCTGTA	0.156688	0.956725	-1.67085
STK11	TGAGGAGGTTACGGCACAAAA	0.110616	0.79361	-1.10336
STK11IP	CTCTGCGTTTCTTGAACCTAA	-0.128415	0.814195	-0.952675	-0.04105	1.41498	-0.486254
STK11IP	ATGGCAAGGTCTTGTCACTGA	-0.41891	2.5227	-0.649896
STK11IP	CACCCTGTTCCTGTTAGATGA	0.424175	0.90805	0.14381
STK16	CAATATATTGCTTGGAGATGA	-0.378565	0.93186	-0.121335	0.0821167	0.885236	-0.0364652
STK16	AACCAACTCAGCATCCCACAA	-0.0496	0.775613	0.24856
STK16	GAGGTACGCTGTGGAATGAGA	0.674515	0.948235	-0.23662
STK17A	TGGGTCATTAATTTACATGAA	0.22351	0.16519	1.4069	0.443858	-0.994837	-0.72825
STK17A	TCGGATACCGACAAATCAGAA	0.51178	-1.4524	-1.8813
STK17A	CAGGACACTTTTAGTTAAGAA	0.596285	-1.6973	-1.71035
STK17B	TCCAGAAATCCTGAACTATGA	-1.88885	0.251665	-0.969405	-1.42157	-0.440002	-1.41847
STK17B	TTCGATGACTCATTACCCAAT	-0.41037	-0.719375	-1.6759
STK17B	ACCATTTGTGGGAGAAGATAA	-1.9655	-0.852295	-1.6101
STK19	TAGCATGGTCCGGAAGGCAAA	0.28362	-0.21208	-1.25453	0.02558	-0.742156	-0.281455
STK19	TGGGAGATTCATCAAGTACTT	-0.20826	-1.58015	0.436186
STK19	CAGGGACTCAGAAATCACGCA	0.00138	-0.434238	-0.026015
STK24	ACCCAGATCGCTACTATATTA	1.06117	0.462935	-0.178035	0.486472	0.176283	-0.38037
STK24	GAGCTTTAGACCCACTGCTAA	0.06061	0.629275	0.029695
STK24	AGGCTCCGCACTAGATCTATT	0.33763	-0.56336	-0.99277
STK25	CGTCCTGTTCCTGATTCCCAA	0.116441	0.217199	0.167535	0.41398	0.548636	-0.260515
STK25	GCACAAGTTCATCACACGCTA	0.4342	1.1998	-0.143941
STK25	CTGGATTATCTGCACTCCGAA	0.6913	0.22891	-0.80514
STK3	CAGAGATACACTGCGAAAAGA	-2.716	-0.721265	0.632075	-0.167948	-0.896253	1.14549
STK3	CAGACATAATTAGATTACGAA	1.10725	-1.37585	1.4585
STK3	CAGCCCATATGTTGTAAAGTA	1.1049	-0.591645	1.3459
STK32A	TGCGTTATCACCTGCAACAGA	-0.463234	0.91253	-0.306296	-1.37881	0.91684	-0.229562
STK32A	AATGAAGTACATGAATAAACA	-1.8747	0.535455	0.266655
STK32A	GAAGGTCTGCATTGTACAGAA	-1.7985	1.30253	-0.649045
STK32B	AGAGATGATTCTAGAATCCAA	1.92605	-0.152718	1.4459	0.894022	-0.865683	0.35997
STK32B	CAACATAGCGACGGTAGTGAA	1.00639	-1.80195	-0.161805
STK32B	AGGAAGTCAACTTTGACCATT	-0.250375	-0.64238	-0.20419
STK32C	CTGGATGAGAGAGGACATGCA	-0.294155	0.135827	-0.255186	-0.203248	0.670441	0.103221
STK32C	TCCGAGAATGACTATCTTCAA	-0.760885	0.969735	0.67369
STK32C	GAGGCCGGTGTTTGACGACAA	0.445295	0.90576	-0.108841
STK33	TGGCTTAGCGGTGAAGAAGCA	0.480255	-0.219215	0.59401	0.0767916	0.74923	0.287628
STK33	CAGCTAAGGAACTACTAGATA	0.1471	0.966255	0.4647
STK33	AAGCAATTTCCTGCAACCAGT	-0.39698	1.50065	-0.195825
STK35	TGAGATCGTCCCTGTTGGTGA	0.262512	0.092285	-0.42588	0.184995	0.891783	-0.336405
STK35	ACCAACAAAAGTTTCATGCTA	0.207928	0.497165	-0.101935
STK35	CTGGGCAATGATAGAAAGAAT	0.084545	2.0859	-0.4814
STK36	CGGGATCTTAGCCTCAGAATT	0.289112	0.584193	-0.201935	0.437776	0.575274	-0.175485
STK36	GTCTACTGAAGTGACACTCTA	0.5275	0.374495	-0.86414
STK36	GTGCATATGCTTGACAGCTTT	0.496715	0.767135	0.53962
STK38	AACCTTATCGCTCAACATGAA	-0.55957	0.320145	1.06075	-0.895185	-0.51174	0.054175
STK38	CTGAGACTGACTACAAGAACA	-1.6415	-0.538065	-0.937545
STK38	ATGCAATGAAAATACTCCGTA	-0.484485	-1.3173	0.03932
STK38L	AAGGTTTGAAGGGTTGACTCA	-0.425818	-0.081195	-0.542205	0.130274	0.30001	-0.106652
STK38L	TGGGAGTGATTATGTATGAAA	0.71673	0.93821	0.12454
STK38L	AAGGACTTAATTCTCAGATTT	0.0999095	0.043015	0.0977085
STK39	ACGTGTAGCAATAAAACGGAT	0.501925	0.871215	0.03013	0.523728	0.429127	0.243388
STK39	GAGGTTCAATGTTGGATATCA	1.19975	0.14505	1.03041
STK39	TCCCAACGTAGTGACCTATTA	-0.130495	0.271115	-0.330375
STK4	CAGGATGGAGACTACGAGTTT	-0.008462	-1.52736	-0.06411	-0.217179	-0.831143	-0.795667
STK4	TACAGTGATAGGAACACCATT	-1.2567	-0.628445	-1.1286
STK4	CAGGAAATTGGATACAACTGT	0.613625	-0.33763	-1.19429
STK40	CTGCTGCACACCGAGTACTCA	0.34776	-0.11018	-0.213195	-0.238817	0.101134	-0.219685
STK40	AAGGCTGCCGAGTATACCATT	-1.05553	0.28381	-1.32129
STK40	CAGAATCCAGCCGGATGGTTA	-0.00868	0.129772	0.875425
STRADA	AACCTAGAAGCTTGTTCCAAT	0.063919	0.585755	-0.4172	-0.149715	0.884825	-0.146077
STRADA	CAGAATCTCCAGGGTTATGAT	-0.83874	1.07161	0.64862
STRADA	AACCAACAGGAGAGTACGTGA	0.325675	0.997105	-0.669651
STRADB	AAGCTTTACAGAAAGCCGTGA	-0.004185	1.524	-0.247771	0.0664	0.773813	0.0951097
STRADB	TCCCTCAATCAGAATCCAGAA	-0.06323	0.53915	0.67575
STRADB	TAGCCCATTGGATATCAGTAT	0.266615	0.25829	-0.14265
STYK1	TCGGCGGGATGTGATGACTAT	0.30689	-0.04261	-0.222603	-0.236549	-1.02493	0.196324
STYK1	TACAAGATTTCTTAGGGCGAA	0.148549	-1.13782	-0.992775
STYK1	TCCCAACTTTGTTGGTTACTA	-1.16508	-1.89435	1.80435
SYK	AAGGATAAGAACATCATAGAA	0.131255	0.503012	-0.067825	0.548682	0.00589917	-0.214162
SYK	CCCGCTCTTAAAGATGAGTTA	0.53965	-0.123205	-0.98056
SYK	CTGCACTATCGCATCGACAAA	0.97514	-0.36211	0.4059
TAB2	TAGAATAAGTGAAACACGGAA	-0.764145	-0.855065	-0.118205	-0.461828	-0.538363	-0.810682
TAB2	CAGGTTTTACATGACCTGCGA	0.0297015	-0.30337	-2.1767
TAB2	AAGTCGAGCAATAGGCAATAA	-0.65104	-0.456655	-0.137142
TAF1	AAGGAACTACAGCGAATGCTA	-0.604135	1.35755	0.163167	-0.517767	1.03832	0.514756
TAF1	AAGGACCAGGATTCTATTACT	-0.590185	0.624495	0.737975
TAF1	ACCACTGTTCACTGTGACTAT	-0.35898	1.1329	0.643125
TAF1L	ACCACTGTTCATTGTGACTAT	0.0915415	0.756795	0.111375	-0.397274	-0.552242	0.206925
TAF1L	CTCCGTGAAAATGTGCGTAAA	-0.36806	-1.18317	0.42831
TAF1L	TCCAGTGTATCTTCATAAGAT	-0.915305	-1.23035	0.0810905
TAOK1	CTGGAATATAATAAGCGAAGA	-0.87475	-0.0405905	-0.30428	-0.443843	-0.379734	-0.349343
TAOK1	ATGAGACTAGGTTTTAGTAAT	-0.0732985	-0.404705	-1.0923
TAOK1	GAGGGAGATCCTAGAACAAGA	-0.38348	-0.693905	0.34855
TAOK2	AACCACCGCTCTTTAACATGA	0.224275	-0.233558	-0.643345	0.08862	-0.997849	-1.62485
TAOK2	GCGGGAGGACCTGAACAAGAA	-0.851585	-2.64275	-2.58545
TAOK2	GAAGAAGATCCTGTTCCAAGA	0.89317	-0.11724	-1.64575
TAOK3	CTGGAGTACAATAAGAGGCGA	0.12227	1.6105	-1.9529	0.269222	1.30479	-1.23623
TAOK3	ACGCATGGATCTGATCCGTTT	-0.0123435	1.25527	-0.622875
TAOK3	AGGCATGACTTTGTTCGACGA	0.697738	1.04862	-1.13291
TBK1	CAGAACGTAGATTAGCTTATA	-2.5619	1.15085	-0.03845	-1.53394	0.0702067	-0.014092
TBK1	CGGGAACCTCTGAATACCATA	-0.935595	-0.32844	-0.127706
TBK1	CTGGCACAACATTTCCCTAAA	-1.10434	-0.61179	0.12388
TEC	TCCTGAGATTATTGAATATCA	-0.296451	-1.11341	1.01225	-0.32123	-0.890647	1.22825
TEC	ATCAATATGAATGGTATTGCA	0.15522	-3.26175	1.5293
TEC	CACAGTCTCCCTTTATACCAA	-0.822458	1.70323	1.1432
TEK	CTGCCTAAAAGTCAGACCACT	-2.9092	-0.765725	4.78675	-0.470475	-0.699795	2.2315
TEK	TGGACTTGATCTTGATCAATT	-0.0418245	-0.804525	0.782095
TEK	TGGCCCTAAACAGGAAGGTCA	1.5396	-0.529135	1.12566
TESK1	AGGGCAAGTCATGGTGCTGAA	0.13026	-0.724105	1.20135	0.63624	-0.506225	0.849368
TESK1	TACCTGCACTCCAAAGGTGTA	1.19055	0.0322	0.49227
TESK1	AATCAGGGCTCTGTTGCAAGA	0.58791	-0.82677	0.854485
TESK2	AAGAAGTACAGCTCATGAATA	0.77609	0.72017	0.347015	0.694848	0.036815	0.420129
TESK2	TGGAACAGTTGCTAGACAGTA	0.283485	0.664575	0.318036
TESK2	ATGCACTTACAGAGTATATCA	1.02497	-1.2743	0.595335
TEX14	CGGACCTAACCAGGTAGATGA	0.082106	-0.783585	-1.6813	-0.0352778	-1.21901	-0.361412
TEX14	AGCGAGTTATTGAGTATCATA	0.378551	-1.08081	-0.994185
TEX14	CTGCAGTTTCGAAATCAACGA	-0.56649	-1.79265	1.59125
TGFBR1	ATGCAATGGGCTTAGTATTCT	-0.224275	-1.8162	1.11675	0.252395	-1.2802	1.30103
TGFBR1	CTGCCTTATTATGATCTTGTA	1.02794	-0.578195	1.04075
TGFBR1	AGGGTACTACGTTGAAAGACT	-0.046475	-1.4462	1.7456
TGFBR2	CACCAGCAATCCTGACTTGTT	-1.5109	-1.29746	-0.785505	0.158393	-1.02735	0.105434
TGFBR2	ATGGAGAAAGAATGACGAGAA	0.62668	-1.04686	0.350011
TGFBR2	TCGCTTTGCTGAGGTCTATAA	1.3594	-0.73772	0.751795
TIE1	TGGAGTTCAACTTAGAGACGA	0.913	0.43703	0.57764	0.351527	0.70206	-0.0762117
TIE1	AAGAACCGAGGTTACTTGTAT	-0.39122	1.0562	-0.79096
TIE1	CCGGAATGTGCTGGTCGGAGA	0.5328	0.61295	-0.015315
TK1	CCGGGAAGCCGCCTATACCAA	0.181105	1.0581	0.85404	0.468127	-0.147043	0.421156
TK1	TCGGGCCGATGTTCTCAGGAA	0.490385	-1.2541	0.208858
TK1	CCGTCGCTTCCAGATTGCTCA	0.73289	-0.245125	0.20057
TK2	GTCTGTTGATTTGATAGTTTA	0.87717	0.843215	-0.192165	0.728293	0.833303	-0.000808333
TK2	TTGAACAAAATCGGGATCGAA	1.17512	0.354245	0.387565
TK2	TTGCTCTGTGATACCCAATAA	0.132585	1.30245	-0.197825
TLK1	TTCCTCATCTGTTCGACCGAA	-0.468275	-0.350723	-0.16331	0.409142	0.474901	-0.623582
TLK1	TCCTTGGATACAGATACGTTT	0.871595	0.718175	-0.105036
TLK1	TAGCGACTATTTTGAATACCA	0.824105	1.05725	-1.6024
TLK2	TCCCAGAATAGTTAAGCTGTA	0.009595	-0.064685	0.78987	0.0830138	0.007559	0.206603
TLK2	ATGCATGTAGGGAATACCGGA	0.32523	-0.089505	0.11085
TLK2	CAGAGCTGGAGAGACTAGAAA	-0.0857835	0.176867	-0.28091
TNIK	AGCGACATACCCAGACTGATA	0.228903	-0.201895	-0.54419	0.776198	0.664562	-0.315605
TNIK	AAGCTACGAGTTTACTATCTT	1.24253	1.61364	-0.708595
TNIK	CTGCTAGTTGATCTCACGGTA	0.857165	0.581945	0.30597
TNK1	GATCAACACCCAGGAAGCATA	-0.12728	0.284232	-0.693035	-0.179501	-0.323409	-0.686102
TNK1	CACGCCCACCTTTATCCTCTA	-0.731738	-0.387116	-1.50202
TNK1	AGAGGTATCGGTCATGATGAA	0.320515	-0.867343	0.136755
TNK2	AAGGTGTTCAGTGGAAAGCGA	-1.24032	0.65307	-2.3798	-0.225702	-0.01432	-1.67423
TNK2	TCAGGACTTTGAGGAACCGGA	0.88011	0.378885	-1.2287
TNK2	CCGCCTGTCCCACTTTGAGTA	-0.316895	-1.07492	-1.4142
TPD52L3	GAGGCTGAAATTGTAACCCTA	-0.0941213	-0.014905	0.55544	0.00247625	-0.257442	0.272315
TPD52L3	GTTCAGGTCTCCAACACCTAT	-0.55363	-0.105195	0.425976
TPD52L3	CCACTCGACTTCTGAACTGGA	0.65518	-0.652225	-0.16447
TPK1	CAGCCTTTGGACAACTATTTT	0.67915	-1.13567	0.904845	0.696073	-0.683298	0.545128
TPK1	ATGGAGACTTTGATTCTATTA	0.504115	-0.00128	-0.15209
TPK1	CCGCTTATATGATATCACCGA	0.904955	-0.91294	0.88263
TPR	GAGAGTCTGCGTTATCGACAA	1.6147	0.206661	0.360635	0.953065	0.230095	0.372872
TPR	AGGAAGTTCATACTAAGCGTA	0.99857	-0.001895	0.498895
TPR	CCCAATATGAAGGTCGAATTA	0.245925	0.485519	0.259085
TRAF3IP3	AGGACCAACAATTAAGAACGA	0.588165	-0.905725	0.765285	1.20558	-1.18649	0.909863
TRAF3IP3	AAGAACAGGAGAAACTCTTAA	2.057	-1.32145	0.516855
TRAF3IP3	CAGGACCTACAAGATCAACTA	0.971585	-1.3323	1.44745
TRIB1	CACCCTTCTGGTTGGACGATA	1.0767	0.875195	1.02217	0.336383	0.674883	0.776412
TRIB1	AAGATGATGCTTTGTCAGACA	1.4594	0.568458	0.41862
TRIB1	CTGCAAGGTGTTTCCCATTAA	-1.52695	0.580995	0.888445
TRIB2	GCCCAGAGATCTTGAACACCA	-0.80729	0.56931	-2.1749	-0.279543	0.335636	-0.194038
TRIB2	CCGAACTTGTCGCATTGCGTT	-0.613095	0.822608	0.570675
TRIB2	TCGAAGAGTTGTCGTCTATAA	0.581757	-0.385011	1.02211
TRIB3	ACCCAGCTCCTCTACGCCTTT	-0.81839	-2.2862	-0.77704	-0.76162	-1.4596	-0.683247
TRIB3	AGCGGTTGGAGTTGGATGACA	-1.23155	-0.82462	-1.2759
TRIB3	TGGGAGTACAGCAGTGAGCAA	-0.23492	-1.26797	0.0032
TRRAP	AAGATGATGACTTACATAGAA	-0.90002	0.86811	-1.3911	-0.720308	0.305256	-0.0979883
TRRAP	AAGGAATTACGGAGATATAGA	-0.61852	0.454324	-0.349715
TRRAP	ATGAACAGGCGTGGTATGCAA	-0.642385	-0.406665	1.44685
TSKS	GTGGAAGATGCTGAAATCAAA	-3.0257	-2.1693	0.129857	-1.67042	0.04026	-0.313539
TSKS	CTGCACCAACGTGTCACTGCT	-1.57275	1.51	-0.808465
TSKS	AAGCTGTTCACCGGCATCGAA	-0.412825	0.78008	-0.26201
TSSK1B	GCCGTCGACTATGGAGACAGA	-0.169895	0.904585	0.0891361	0.0658695	0.934815	0.289007
TSSK1B	ACCTCCTCGAGTTAATCAAAA	-0.228301	0.83194	0.47872
TSSK1B	GGCAAGATCCATAAACTTTTA	0.595805	1.06792	0.299165
TSSK4	CAGCTCCACAACACCACTAAA	0.226355	-0.239875	1.16125	0.1725	0.420353	1.02822
TSSK4	TTTGATGACACCAATCTCAAA	-0.628145	0.30511	0.93024
TSSK4	AAGAAGGCCTCTGATGACTAT	0.91929	1.19582	0.99316
TSSK6	CCCGGACTTCGTCAACAAGTT	-2.81815	1.3256	-1.335	-0.765592	1.12441	-0.178192
TSSK6	ACGGGAAACTGTACATCGTGA	0.23937	1.12142	0.00382
TSSK6	CGCAGTTGCCCTTGTTCGGAA	0.282005	0.926205	0.796605
TTBK1	AGGAACGAGAAGTTTAACTAT	1.4721	-0.48021	-0.0432	-0.251977	-0.693863	-0.52755
TTBK1	ACCAAAGTTGAGAGGACCTTT	-1.64722	-1.4675	1.5788
TTBK1	CCGACTACCAGTTGATCATGT	-0.580805	-0.13388	-3.11825
TTBK2	CAGCATCTTTCTAGACCATAT	-1.67207	0.983665	0.703935	-0.114709	0.8321	0.396558
TTBK2	TGGTCATGACATGTTACCCAA	-0.034186	1.09525	-0.15476
TTBK2	AGGAATGATCGATTCAACTAT	1.36213	0.417385	0.6405
TTC33	CACACTTTTCACCAAAGTCAA	-0.102185	1.22035	0.386373	0.229088	0.964977	-0.365414
TTC33	AGGTAGCACAGAGGATTAAAA	-0.323415	0.67618	-0.6069
TTC33	ATGATGCTACCCTATACGAGA	1.11286	0.9984	-0.875715
TTK	TTGGTTGTGCCTGGATCTAAA	-2.88875	0.459345	-1.05395	-0.946946	0.573337	-0.946643
TTK	ATGCAGAAATAGGTTACCGGA	0.087321	0.46301	-0.75146
TTK	TACTATATGACTTACGGGAAA	-0.03941	0.797655	-1.03452
TWF1	GAGGAATTCGAAGACTAATTA	0.147345	-0.673005	0.953875	-0.328497	-0.722359	0.873268
TWF1	TAGAAAGATCGAGATAGACAA	-0.426085	-1.2951	1.22581
TWF1	AAGGATTCAGCTCGTTACCAT	-0.70675	-0.198971	0.44012
TWF2	TGAGTCTGTAGTGTTCATCTA	0.14986	0.037055	0.260157	-0.197303	-0.640922	0.666209
TWF2	CCAGATGAAGCTGGACCTAGA	-1.2626	-0.75417	0.205018
TWF2	CAAGCAGAAAATGGTCAACTA	0.52083	-1.20565	1.53345
TXK	TTGGAATGACAAGGTACGTTT	0.96275	0.21586	-0.391915	0.00781733	-0.49798	-1.08232
TXK	AACCCTGTAATTTAGCCTTAA	-0.991515	-1.47213	-1.9118
TXK	CAGTGCAGAAGCGACAAATGA	0.052217	-0.237671	-0.943235
TXNDC3	AAGACAAGTAGTATTATCGGA	0.337195	0.305515	0.156375	0.276153	0.57312	-0.237312
TXNDC3	AACGAACGATCTGAGGATCAA	-0.384695	1.07875	-0.56125
TXNDC3	GTCAACTTCTATAGTCGAATA	0.87596	0.33509	-0.30706
TYK2	CTGATGCTATATTTCCGCATA	0.92842	1.44834	0.156995	1.05292	0.373045	0.727652
TYK2	TGCATCCACATTGCACATAAA	0.34308	0.43389	1.6195
TYK2	AAGGAGTATAAGTTCTACTAT	1.88725	-0.7631	0.406461
TYRO3	CCGAGCTTTACTTGTCTGCGA	0.637765	0.15677	-0.70796	-0.770772	-0.333672	-0.71059
TYRO3	CCCAGTGACTGTCGGTACATA	-0.07058	-0.50435	-0.378611
TYRO3	CTCAAGCGACATTGAAGAGTT	-2.8795	-0.653435	-1.0452
UCK1	GGAGCAGATTCTGACGCAGTA	0.32937	0.2357	-0.094605	0.619017	-0.5428	0.610822
UCK1	CCCTGCGGACGTGGTTCTGTT	0.908665	-1.3213	1.31625
UCKL1	ATGCATTTCCGCGAGTGAGAA	-0.233567	0.0877175	0.314708	-0.386928	-0.33595	0.144716
UCKL1	ATCAAGCAGTACAACAAGTTT	-0.143903	-0.85421	-0.16966
UCKL1	TACAATGAACACGGCACGCAA	-0.783315	-0.241358	0.2891
UHMK1	CTGGATGTCAGTGTTTCGGAA	0.18706	0.87441	0.00646	0.0765953	0.675542	-0.140463
UHMK1	AACCACGTAACATATTGTGGA	-0.403395	0.47158	-0.53952
UHMK1	GCCGAGTATGGTTTCCGCAAA	0.446121	0.680635	0.11167
ULK1	GAGCATCGGCACCATCGTCTA	0.298525	1.23039	-0.01679	-0.0163018	0.292832	-0.204238
ULK1	CCGCATGGACTTCGATGAGTT	-0.817045	-0.155047	-0.39715
ULK1	TGCGCCTGTTCTACGAGAAGA	0.469615	-0.196841	-0.198773
ULK2	TCGCAGATTATTTGCAAGCGA	0.77149	-1.7311	1.65945	1.07275	-0.963095	1.07843
ULK2	TTGCTCGTTACCTACATAGTA	0.91934	-0.46411	0.132327
ULK2	AAGAATCTGAACGAACGATAT	1.52743	-0.694075	1.4435
ULK3	ACCTGTCTCGCTTCATCCATA	-0.05648	1.37789	0.276057	0.656232	1.01276	0.0555152
ULK3	CTGCATGAACGGAATATCTCT	1.3841	0.605275	0.313335
ULK3	CCCAGCGGAAGGAGGCAATTA	0.641075	1.05513	-0.422847
ULK4	AACCACATCTCTACTCGTGAA	0.490705	0.674965	0.115945	-0.423665	0.925165	0.67969
ULK4	CACCTCGTAACTTCACAGGTA	-1.30422	1.7748	1.06133
ULK4	TCGCTCCACGGTTGTTGACTA	-0.457475	0.32573	0.861795
VRK1	TTGCAGTTGGAGAGATAATAA	-0.0239155	-0.251923	0.0974817	-0.0261285	0.291481	0.113884
VRK1	TAGAGATTCCAAAATTAGATA	-0.328325	0.77224	0.42513
VRK1	AAGATACGGAATGGTCAAACA	0.273855	0.354125	-0.18096
VRK2	AAGACATGTAGTAAAAGTGGA	0.74449	0.400095	0.421715	-0.38999	0.044465	0.00308433
VRK2	ATGGAAGGCAATCAGTGGGTA	-1.4823	-0.185295	0.178063
VRK2	AAGACTAGGAATAGATTTACA	-0.43216	-0.081405	-0.590525
VRK3	GAGGAACAACCTAGAAGCTTT	0.44328	0.320409	-0.798395	-0.09434	-0.531785	-0.955828
VRK3	GAGAATGAGTATGTTCATGGA	-0.326615	-0.757115	-1.5266
VRK3	GACCACCTCACTTGAAGCTTT	-0.399685	-1.15865	-0.542488
WEE1	AACATCTCGACTTATTGGAAA	-5.6376	3.1555	-2.72535	-3.4888	1.80361	-1.42633
WEE1	AACAATTACGAATAGAATTGA	-0.3212	-0.32777	0.210615
WEE1	CAGTGTCGTCGTAGAAAGAGA	-4.5076	2.5831	-1.76425
WNK1	TGCATCATCCCTTAGTCTACA	0.129414	-1.77969	0.85727	-0.621484	-0.668007	0.304623
WNK1	TTCCAGCGTAGTTTCAAGTAT	-2.82075	-0.522585	-1.5784
WNK1	GACAATGAGTCAGATATCGAA	0.826885	0.298255	1.635
WNK2	CACGTATATGGTGGAGCATGA	-0.82174	0.470935	0.59895	-0.741651	0.941459	0.471035
WNK2	ACCTATAAGTCTAGTAGCAAA	-0.194763	1.13917	0.531765
WNK2	CAGGAGTATGCTAGGCTATGA	-1.20845	1.21427	0.28239
WNK3	ATGCCTCACGTTTGTCAGTAT	0.99073	0.49447	-3.09755	0.45224	0.41651	-1.86361
WNK3	GTGAAGATTGGTGATCTAGGA	0.98596	0.49885	-0.23672
WNK3	CTGGAGTTTGCAGACAACCGA	-0.61997	0.25621	-2.25655
WNK4	TCGGCTTTTGCCCTATCCATT	-0.26495	0.07436	1.0897	-0.503669	-0.296342	0.769091
WNK4	CGAGATGTACGAGGAAAAGTA	-1.6137	-1.21242	1.3973
WNK4	CAACATCGTCCGCTTCTATGA	0.367644	0.24903	-0.179726
XYLB	CAGGAGGAGCATCTCACAATA	0.400095	0.29456	0.049085	0.23428	0.33335	0.386168
XYLB	TGGCACTCCTGTGCTTTAAAA	0.998895	0.36658	0.27256
XYLB	AAGTGTGCATTTTGACAGAGA	-0.69615	0.33891	0.83686
YES1	TCCAGGTATGGTGAACCGTGA	-0.0752055	-0.25425	0.63652	-0.0550602	0.07773	0.753173
YES1	AACCACGAAAGTAGCAATCAA	-0.75414	-0.69227	1.57405
YES1	CTGTATGGTCGGTTTACAATA	0.664165	1.17971	0.0489495
YSK4	TTCCACACTGGTTAATGAAGA	1.3883	-0.567155	-1.1778	0.439377	-0.126902	-0.45404
YSK4	GTGGTACATCGCGATATCAAA	0.84647	0.679968	0.6392
YSK4	CTGAACATTTCCAAGTCTGTA	-0.91664	-0.49352	-0.823515
ZAK	ATGGATATCACAGGACAAGGA	-0.063914	-0.8848	0.112447	-0.167357	-0.89551	0.30854
ZAK	TGGGATCACTCTATGATTACA	-0.2708	-0.90622	0.504632
ZAP70	GAAGAACTTTGTGCACCGTGA	0.29346	0.51835	0.0646865	0.443792	0.474048	0.258762
ZAP70	CCGAACTGTACGCACTCATGA	0.28045	0.324165	0.204425
ZAP70	AAGCGCGATAACCTCCTCATA	0.757465	0.57963	0.507175
ZC3HC1	CGGAACAACCTTCATTGGAAT	0.14612	1.15973	0.578105	-0.598034	0.838322	0.682177
ZC3HC1	ATCAAGGAAAGTATTCCGAAT	-0.229122	1.34788	0.0421745
ZC3HC1	TCCACTCGTCTGTGCAAAATA	-1.7111	0.00735	1.42625
ZMYND8	AGGCATAAATGAAATCTCGGA	0.4803	0.282237	0.591755	-0.395907	0.512961	0.108202
ZMYND8	AGCGATAGTGAGTATATCAGT	-0.996755	0.45797	-0.55764
ZMYND8	AGGATTCTGAGAAGTCAGATA	-0.671265	0.798675	0.29049

## Sheet: Gene Ranking
GeneName	Mean Cell count (Z score)	Mean infection rate (Z score)	Mean IL-8 (Z score)
MAP3K7	-0.0811533	-0.159136	-3.40112
ALPK1	0.885295	-0.891353	-2.48678
LIMK2	0.564682	-0.350365	-2.10257
IKBKG	0.318332	-0.797513	-1.90194
WNK3	0.45224	0.41651	-1.86361
CSF1R	0.222212	-0.483323	-1.83433
TNK2	-0.225702	-0.01432	-1.67423
TAOK2	0.08862	-0.997849	-1.62485
IKBKB	-0.158357	-1.32878	-1.59515
PI4K2A	-1.73398	-0.891357	-1.56481
PAK6	-1.45353	-1.11637	-1.50068
LATS2	-0.0276752	0.630171	-1.49072
WEE1	-3.4888	1.80361	-1.42633
PLK1	-5.58602	2.02309	-1.41869
STK17B	-1.42157	-0.440002	-1.41847
CDK9	0.313172	0.901503	-1.36286
ALDH18A1	-1.73692	-0.112247	-1.29901
DYRK1A	0.480687	-0.156756	-1.29622
SRC	-0.0279933	0.516157	-1.27617
TAOK3	0.269222	1.30479	-1.23623
CHUK	0.126985	0.596523	-1.22547
GAK	0.263665	0.3078	-1.21842
STK11	0.131786	0.717898	-1.21235
MAPKAPK3	0.333812	0.440154	-1.19718
AATK	-0.054545	-0.658505	-1.16536
LYN	-0.6807	0.643353	-1.15621
EPHB2	0.238938	0.342228	-1.15587
CDK8	-0.777288	0.738027	-1.15435
CSNK1G1	-0.63495	0.636615	-1.14319
BUB1B	-0.103009	0.569194	-1.12782
ITPKA	-0.66232	0.513435	-1.11446
RIPK4	-0.760875	0.9785	-1.10099
MAP3K9	0.408183	0.898892	-1.09566
TXK	0.00781733	-0.49798	-1.08232
CHEK1	-1.54952	0.85983	-1.07372
NEK7	-0.204697	0.571915	-1.06646
MAPK7	0.011945	1.2039	-1.04178
MTOR	-0.00929833	-1.057	-1.03935
DGKI	-0.0756015	-0.57989	-1.03093
EGFR	0.314236	-1.11553	-1.02894
GUK1	-0.253736	1.09512	-1.02809
CDK12	-1.0125	-0.0704812	-1.01998
DAPK1	-0.0883907	-0.593609	-1.01438
PKN3	1.06898	-0.675157	-1.00619
CIB1	-0.2577	1.1657	-0.991807
PCM1	0.347177	0.635842	-0.987498
CDK4	-0.195647	-0.0140725	-0.986625
PRKCG	1.07391	1.51085	-0.968942
PACSIN1	0.214248	-0.217087	-0.965792
JAK1	-0.876311	-0.01869	-0.961367
NEK3	-0.334974	0.0940193	-0.960093
VRK3	-0.09434	-0.531785	-0.955828
TTK	-0.946946	0.573337	-0.946643
PRKG1	0.5521	0.176485	-0.93809
CDK20	-0.106157	0.759305	-0.937687
ITPKC	0.382573	-0.82104	-0.931548
COL4A3BP	1.4643	-0.988052	-0.931542
HK2	-0.543382	1.12897	-0.914148
MVK	-0.0520717	-0.0963692	-0.90174
SH3BP4	-0.424454	-0.82034	-0.890238
PIK3C2A	0.36549	0.208508	-0.884006
PMVK	0.503095	0.948465	-0.879467
MKNK1	-0.057562	1.5284	-0.878298
LCK	0.562003	-0.751767	-0.876499
FASTK	-0.507453	-0.719011	-0.875345
HK3	-0.0397533	1.19896	-0.864238
MAPKAPK5	0.600119	0.61952	-0.860573
MAPK1	0.009303	0.318682	-0.857619
MAP2K3	-0.742225	0.466315	-0.853614
GRK1	0.805437	0.599907	-0.85016
RPS6KA5	-0.83867	0.543364	-0.842467
CSNK1G2	0.175187	0.53664	-0.83953
PKN1	-0.235067	0.940723	-0.836712
PRPF4B	-0.12368	-0.722107	-0.832118
MAGI1	-0.114177	1.27799	-0.831973
CLK3	0.0197893	0.958783	-0.825726
PRKD2	0.629148	-0.511618	-0.813248
GK5	-0.279975	0.695067	-0.811117
TAB2	-0.461828	-0.538363	-0.810682
CIB4	-1.34162	1.10781	-0.802365
SRPK1	0.812535	0.552533	-0.800519
PLXNA1	0.532576	0.0789648	-0.798618
STK4	-0.217179	-0.831143	-0.795667
NEK8	0.0336732	0.859983	-0.789987
MAP3K8	0.0281767	1.11088	-0.789895
GRK7	0.097665	-0.184131	-0.776376
MAP4K1	0.04455	-1.07098	-0.775151
PDPK1	0.199568	-0.136055	-0.775135
BLK	0.591245	0.530057	-0.757186
AURKA	-3.03448	0.957628	-0.75296
PIK3R3	-0.841475	1.08328	-0.745623
HK1	-0.416588	0.366927	-0.743627
NTRK3	-0.569928	-0.633225	-0.730908
MAP2K2	-0.450325	0.46328	-0.73061
STK17A	0.443858	-0.994837	-0.72825
TYRO3	-0.770772	-0.333672	-0.71059
PRKCH	-0.817865	0.7227	-0.70962
PRPSAP2	-0.045115	0.754473	-0.694863
CDKL2	-0.450128	-0.342512	-0.690382
TNK1	-0.179501	-0.323409	-0.686102
TRIB3	-0.76162	-1.4596	-0.683247
ROR1	-0.140563	-0.57578	-0.677294
MAPK14	-0.275372	-0.625932	-0.673118
GALK1	1.20777	-0.451968	-0.672301
PAK4	-0.333643	-0.548143	-0.66127
PINK1	-0.830173	-0.843663	-0.651722
SPHK2	-0.274643	-1.14203	-0.647582
ERBB2	0.19222	-0.666177	-0.633742
CLK1	-1.27482	0.817687	-0.630107
CRIM1	-0.0154407	-0.487142	-0.628984
TLK1	0.409142	0.474901	-0.623582
COASY	-0.306527	0.157182	-0.616912
BMPR1B	0.685916	0.155578	-0.611317
EIF2AK4	-0.15169	-0.0631	-0.61019
LTK	-0.415567	0.820965	-0.609379
KSR1	-0.247287	0.822055	-0.604156
PLXNA3	0.0884683	0.751493	-0.600997
HIPK1	-1.63273	-0.287025	-0.591537
CDK5	0.353452	0.600635	-0.584735
MAP2K6	-0.412063	0.900462	-0.584512
NEK4	-2.33305	-2.26593	-0.567012
CDK13	-1.75458	0.63724	-0.560315
BRSK2	-0.50482	0.729872	-0.554177
DCAKD	1.05034	0.56125	-0.550949
SCYL3	-0.502803	-0.59365	-0.545465
ALPK2	-0.105243	-0.54021	-0.531518
CAMK2B	-0.124683	1.19794	-0.530463
TTBK1	-0.251977	-0.693863	-0.52755
AKAP14	0.971032	-0.571952	-0.515105
PRKCI	-0.0859643	0.984046	-0.513798
GSK3B	-0.272453	0.625697	-0.50959
RPS6KA4	-0.323846	0.160167	-0.507713
RBKS	0.531028	0.240013	-0.501016
FGR	-0.0820845	0.263795	-0.497288
IQCH	0.277115	-0.94366	-0.492983
AURKB	-2.22109	1.19764	-0.492511
ADPGK	-0.116978	0.28269	-0.492077
MAP2K1	-0.499391	0.571932	-0.490342
STK11IP	-0.04105	1.41498	-0.486254
NME7	0.772483	0.480326	-0.485282
DGKZ	-0.732702	-0.745977	-0.482027
CKM	0.507965	0.434883	-0.481353
JAK2	-0.14458	0.592268	-0.480028
CERK	0.651893	-0.728687	-0.472315
YSK4	0.439377	-0.126902	-0.45404
DGKE	0.768757	-1.13115	-0.453873
MARK4	-0.583878	-0.533722	-0.453703
PRKCDBP	-0.0637715	1.68338	-0.446014
MYLK	0.56328	-0.342113	-0.441228
FGGY	0.691785	0.135789	-0.43815
STK10	0.495545	-0.00801133	-0.436034
MAP3K11	-0.016275	0.193862	-0.433102
MAPK12	0.650538	0.300601	-0.416452
DCLK1	-0.112565	0.864025	-0.414446
PIP5KL1	0.529585	-0.544569	-0.410841
FGFR3	0.0426322	-0.58953	-0.410465
AK7	-0.230832	-0.657507	-0.41037
PANK1	-0.278213	-0.349019	-0.408828
ADRBK1	0.742492	1.26461	-0.404187
MAGI2	0.0947367	0.869112	-0.402372
MAPK13	0.477482	-0.0365318	-0.399418
PRKAA2	0.94866	-0.0445712	-0.392955
MASTL	-1.33371	0.480282	-0.392398
MINK1	0.68638	0.313823	-0.392
AK2	0.402348	-1.08628	-0.390605
PRKDC	-0.738378	-1.25555	-0.385165
MARK1	-0.506	0.5743	-0.382528
STK24	0.486472	0.176283	-0.38037
PLXNA4	-0.068843	-0.672172	-0.377357
NAGK	0.205964	0.448298	-0.374152
MAP3K6	0.128884	-0.361455	-0.372112
MAP3K4	0.2156	-1.18461	-0.36708
IP6K1	-0.375889	0.195445	-0.36589
TTC33	0.229088	0.964977	-0.365414
TEX14	-0.0352778	-1.21901	-0.361412
CAMKV	-0.086055	0.713065	-0.354765
PAK7	-0.0928985	-0.346784	-0.352127
TAOK1	-0.443843	-0.379734	-0.349343
PIK3C2B	0.539512	0.125978	-0.346108
FGFR2	-0.385574	0.104733	-0.344687
PLXNA2	0.346852	0.483162	-0.344591
ANKK1	0.726725	0.162799	-0.340425
STK35	0.184995	0.891783	-0.336405
RIOK2	-0.756693	0.043285	-0.327373
MAPK6	0.0728248	0.710512	-0.320355
PKLR	-0.943863	-0.0489933	-0.317673
TNIK	0.776198	0.664562	-0.315605
TSKS	-1.67042	0.04026	-0.313539
PXK	-0.0726423	0.215707	-0.301877
BRSK1	-0.526235	0.624315	-0.299398
PI4KA	0.11316	0.974712	-0.295141
PLXND1	-0.0109117	-0.431032	-0.294562
SIK2	0.0692258	-0.0421553	-0.290354
IGF1R	0.165537	1.29466	-0.287987
EPHA5	0.55819	-0.897267	-0.284325
STK19	0.02558	-0.742156	-0.281455
CDK1	-0.686515	-0.47452	-0.277738
DDR2	0.0675	0.569158	-0.26953
NME4	-0.420275	0.577139	-0.269283
GNE	0.971602	-0.505755	-0.267433
MELK	0.102475	-1.16165	-0.266503
ICK	-0.472305	0.160277	-0.265772
GRK6	-0.151239	-0.0489155	-0.264335
NADK	0.185762	0.482807	-0.260647
STK25	0.41398	0.548636	-0.260515
NUAK1	-0.0235223	0.549223	-0.258195
GRK5	0.289219	-0.274977	-0.251818
PICK1	0.122525	-0.205933	-0.250718
PTCD2	0.36949	0.659471	-0.249583
MORN1	0.824775	0.778927	-0.247827
MAP2K5	-0.793932	0.214287	-0.241778
TXNDC3	0.276153	0.57312	-0.237312
CDK2	0.662407	-1.3595	-0.23397
STK32A	-1.37881	0.91684	-0.229562
PTK7	-1.7116	0.64608	-0.226387
PFKM	0.136067	0.418431	-0.22494
STK40	-0.238817	0.101134	-0.219685
CMPK1	-0.114293	0.373692	-0.216497
CSNK1E	0.454733	-0.143681	-0.214813
SYK	0.548682	0.00589917	-0.214162
CDK17	-1.68347	1.27554	-0.208503
ULK1	-0.0163018	0.292832	-0.204238
PFKP	0.406436	0.631346	-0.201383
CDK14	0.268076	-1.17579	-0.196697
SCYL2	0.72642	1.02371	-0.194117
TRIB2	-0.279543	0.335636	-0.194038
CDK6	0.124012	-0.979693	-0.189022
ALK	0.11874	0.387372	-0.187415
DYRK3	0.375537	0.585299	-0.18671
CDC42BPG	-1.17709	0.0208633	-0.185303
PNKP	-0.50488	0.44088	-0.18049
TSSK6	-0.765592	1.12441	-0.178192
STK36	0.437776	0.575274	-0.175485
MARK2	-0.60683	0.553767	-0.175413
MYLK3	0.0590163	0.763149	-0.175102
EPHA7	-0.698099	0.535512	-0.171612
CNKSR1	0.22151	-0.368667	-0.164862
SGK223	1.00713	-0.688595	-0.162785
ATR	0.407263	1.15809	-0.159429
PIK3C2G	-0.407023	0.561615	-0.155897
CAMK1	0.0219983	0.13998	-0.149932
AURKC	0.16757	0.0571776	-0.148415
FLT1	-0.581717	0.381114	-0.14678
STRADA	-0.149715	0.884825	-0.146077
AK5	0.0873167	0.764422	-0.145243
DGKD	0.680918	0.252105	-0.14433
ARAF	0.160413	-0.461591	-0.141922
UHMK1	0.0765953	0.675542	-0.140463
BMP2K	-0.797698	0.925662	-0.139425
RPS6KC1	0.965128	-0.549025	-0.130101
GRK4	1.00376	0.621309	-0.127913
HIPK4	-0.0795983	0.399457	-0.126717
C21orf7	0.2187	-0.0866917	-0.12584
PRPSAP1	0.219744	0.516133	-0.122483
CHKA	-0.139773	0.09761	-0.122377
CDC42SE2	-1.08434	-0.640001	-0.121625
ADCK4	0.422218	0.42918	-0.118638
CSNK1A1L	0.202873	0.956613	-0.116311
MPP7	0.150724	0.07655	-0.116301
PTK6	-0.900377	0.329292	-0.112319
MAGI3	-0.128237	-0.377482	-0.111681
DCLK3	-0.0665817	-0.39446	-0.111058
PLK2	0.301338	-0.39158	-0.10971
CDK19	-1.77643	0.283785	-0.108918
STK38L	0.130274	0.30001	-0.106652
PAK3	-0.671527	0.801583	-0.105836
EPHA4	0.165597	-0.719172	-0.105525
FES	0.839628	-0.439115	-0.103415
PIM3	1.34302	0.475478	-0.103045
MPP1	0.355217	0.846243	-0.100817
MLKL	-0.159473	0.883515	-0.100773
AURKAIP1	-0.20538	0.640375	-0.100353
IKBKE	-0.361295	-0.89996	-0.0986567
TRRAP	-0.720308	0.305256	-0.0979883
ILK	-0.377262	0.42499	-0.0973075
DMPK	-0.123192	-0.18013	-0.0955845
PKMYT1	0.949994	0.304673	-0.09216
PRKCA	-0.699012	-0.265497	-0.090065
AKAP7	-0.0529117	0.13702	-0.0847375
PLXNB2	0.221368	-1.24309	-0.08463
NLK	0.00579983	0.181357	-0.0837067
PGK2	0.636706	-1.20492	-0.0826005
SCYL1	-0.889556	0.494135	-0.0815439
PIK3C3	0.66213	0.491162	-0.0814367
MAP3K12	0.404962	0.06051	-0.080305
C9orf95	0.377987	-0.572758	-0.0791405
SIK1	-0.236907	-0.803968	-0.0778733
TIE1	0.351527	0.70206	-0.0762117
CKB	-0.216323	0.334776	-0.0743845
MAP3K14	0.0141185	0.822558	-0.0726552
RPS6KB2	0.693908	-0.555814	-0.066615
CAMK1G	-0.145837	-0.313778	-0.0592033
PDGFRA	-0.482035	-1.2961	-0.0518875
PRPS1	0.477745	-0.73234	-0.05058
ALPK3	-0.41819	0.36642	-0.0494198
ITPKB	-0.406808	0.390345	-0.0478583
PDXK	-1.04333	-0.326262	-0.0445733
MPP4	0.150181	-0.469187	-0.043244
PRKG2	0.285165	0.614936	-0.0426647
CDK15	-0.868397	0.291666	-0.0410417
SPHK1	0.154125	-0.813948	-0.0406417
DAPK2	-0.222748	1.10536	-0.0405317
CSNK2A2	-0.871533	0.600835	-0.0378317
STK16	0.0821167	0.885236	-0.0364652
NRGN	-0.0971233	0.902208	-0.0327598
FN3K	-0.59448	0.570613	-0.0168553
TBK1	-1.53394	0.0702067	-0.014092
NTRK1	0.0394567	0.538585	-0.0127083
CHEK2	0.321754	0.485655	-0.0116867
PRKCSH	-0.0201047	-0.0198333	-0.00623217
AK1	-0.101326	-0.146961	-0.00584333
PAK1	0.306852	0.349035	-0.0043635
PASK	0.306852	0.349035	-0.0043635
PDGFRB	0.306852	0.349035	-0.0043635
PDK1	0.306852	0.349035	-0.0043635
PDK4	0.306852	0.349035	-0.0043635
TK2	0.728293	0.833303	-0.000808333
VRK2	-0.38999	0.044465	0.00308433
CAMKK2	-0.34811	1.07756	0.00365917
MPP5	-1.28303	0.701873	0.005835
RET	0.578443	-0.174498	0.00893533
HIPK2	0.758943	0.448777	0.00957017
NTPCR	0.636767	0.039579	0.010044
CSNK1G3	0.880623	0.833824	0.0110883
KDR	0.170932	1.11954	0.0149533
RPS6KA6	1.13491	0.400945	0.0171345
KSR2	0.089713	-0.0847353	0.0179367
PSKH1	-0.259607	0.776122	0.0232383
CAMK4	-0.09646	0.70661	0.0285017
PIK3CA	-0.243104	0.796807	0.0304958
EPHA6	-0.642201	0.236999	0.03057
PHKG2	0.215347	-0.680072	0.0308817
ROS1	-0.813433	0.442208	0.0333215
MAPK3	-0.492101	0.553587	0.0373317
RAF1	0.259255	-0.485473	0.0396733
MUSK	-0.0242407	-1.3856	0.039915
CAMK1D	-0.127103	-1.40686	0.0408993
PRKCE	0.643992	1.13673	0.0419733
CDC42BPA	-0.62083	-0.197341	0.0431627
ACVRL1	-0.245881	0.185747	0.0437977
CKMT2	0.113428	1.06174	0.0451382
STAP2	0.830938	0.564108	0.0509233
STK38	-0.895185	-0.51174	0.054175
ULK3	0.656232	1.01276	0.0555152
CDKL5	0.315991	-0.909868	0.0558541
MAP3K10	-0.282547	0.111198	0.0572528
AKT1	-1.1403	0.683715	0.060465
PIP4K2B	0.229808	0.326348	0.0638315
PACSIN3	-0.29109	-0.848478	0.0639738
PAPSS2	-0.29109	-0.848478	0.0639738
MAPK4	-0.527063	0.989853	0.0647798
PI4KB	-0.0438183	-1.38619	0.0676483
DAPK3	-0.774634	0.998228	0.0689268
SBK1	0.710046	-0.227018	0.0734918
PBK	0.164102	-0.307127	0.0745818
GSK3A	-0.138066	0.976537	0.0773185
LRRK1	0.673234	-1.15098	0.0845083
MAP4K3	-0.3799	0.786325	0.08647
RIPK1	-0.340135	-0.124892	0.0872803
PDK2	0.346903	0.03351	0.0876057
FGFRL1	-0.615478	-0.902413	0.090305
PRKCQ	0.703448	-1.32457	0.0906683
RFK	0.498068	0.586728	0.0933517
STRADB	0.0664	0.773813	0.0951097
SKAP1	-0.384982	-0.983475	0.0958833
MAP3K2	0.309513	0.762308	0.09735
PKN2	-0.0547993	1.11801	0.0973627
MST1R	0.628035	-1.05146	0.0992107
STK32C	-0.203248	0.670441	0.103221
EPHB3	0.644793	0.66622	0.105347
TGFBR2	0.158393	-1.02735	0.105434
SGK2	0.618533	-0.235312	0.107465
ZMYND8	-0.395907	0.512961	0.108202
HIPK3	0.61542	-1.51525	0.108978
PIK3CG	0.41095	-0.93452	0.110222
EPHA2	0.201432	0.811478	0.112931
VRK1	-0.0261285	0.291481	0.113884
MPP3	0.0475767	0.861695	0.114613
DYRK2	-0.555442	-0.444302	0.11714
DOK1	-0.0539667	1.23449	0.119213
JAK3	-0.607692	0.221534	0.124697
ACVR1B	0.843938	-0.132571	0.128275
NEK2	0.442172	0.867089	0.128638
FGFR1	0.037185	-0.38511	0.129707
LMTK2	0.0785767	-0.347647	0.12986
MRC2	-0.513605	0.031807	0.130661
CLK2	0.43558	0.984915	0.134921
ACVR2A	0.0496483	0.176501	0.135725
PDIK1L	0.156678	0.814725	0.136698
PRPS2	0.632225	0.340684	0.13945
LAMTOR3	0.744268	-0.955065	0.14079
CDK10	-0.461384	0.297598	0.142392
UCKL1	-0.386928	-0.33595	0.144716
ITGB1BP3	0.496613	0.0560725	0.147457
BMX	-0.920616	0.152725	0.14961
ADCK5	-0.169467	0.566044	0.154418
ROR2	0.0306238	-0.385827	0.160602
MAP4K5	0.373595	-0.415338	0.16606
SNRK	-0.211869	0.138334	0.166277
PLXNB3	0.981895	1.19675	0.168924
CDKL1	-0.151812	-0.0389448	0.169865
CD2	0.048285	-0.543846	0.176157
PIK3AP1	-1.93138	-0.491652	0.18083
MFHAS1	-0.217552	-0.114131	0.185595
MAPKAPK2	0.30136	-1.46341	0.18648
RIPK2	-0.28029	-0.491349	0.189427
PRKAA1	-1.113	1.28031	0.191822
SCGB2A1	-0.292237	-0.63033	0.193282
BUB1	-0.0151108	0.650053	0.194097
STYK1	-0.236549	-1.02493	0.196324
LRPPRC	1.23159	0.0101172	0.198613
PTK2B	0.0114467	-1.79224	0.19876
LRRK2	0.505817	0.151608	0.19884
DAK	1.36482	0.849878	0.201976
ERN2	0.402311	0.299248	0.203079
PFKL	0.116488	0.142672	0.203627
TLK2	0.0830138	0.007559	0.206603
TAF1L	-0.397274	-0.552242	0.206925
CDKL3	0.329293	-0.106267	0.211328
AKT2	0.650082	-1.00934	0.22067
RIOK1	0.184763	0.625358	0.224003
PIK3CD	0.385607	-1.66042	0.224835
AKAP8	-0.312806	0.041243	0.226182
FGFR4	-0.0786983	0.120566	0.22839
PAPSS1	-0.497055	0.822532	0.22876
GRIP2	1.15416	-0.313103	0.231085
PSKH2	0.423792	-0.083575	0.232152
LMTK3	-0.42257	1.5053	0.238553
CAMK2G	0.3563	-0.760555	0.242364
STK39	0.523728	0.429127	0.243388
PLK3	-0.171262	1.18669	0.243515
PRKD1	-0.968298	-0.78029	0.24454
GLYCTK	-0.514015	1.28036	0.246832
KHK	0.41297	-1.61037	0.247256
AKT3	0.0148417	-0.872982	0.253817
CSK	0.175063	-0.519708	0.255712
BMPR2	0.227352	0.352646	0.258705
ZAP70	0.443792	0.474048	0.258762
MATK	0.0456717	-0.616033	0.261674
ASB10	-0.495778	-1.02624	0.262214
MPP2	-0.577933	0.61023	0.26276
PNCK	-0.263601	-0.0846382	0.266463
IP6K3	-0.23077	-1.5018	0.271213
MKNK2	0.239327	0.599928	0.271488
TPD52L3	0.00247625	-0.257442	0.272315
STAP1	0.757898	1.26003	0.273203
MAK	-0.0265243	0.56502	0.274136
FYN	0.392755	-0.44999	0.284637
SNX16	-0.569658	-0.11046	0.287228
STK33	0.0767916	0.74923	0.287628
TSSK1B	0.0658695	0.934815	0.289007
AKAP12	0.47408	-0.121971	0.289691
ERBB3	-0.61301	0.884048	0.290235
PANK3	0.577282	-0.599495	0.291423
PANK2	-0.494865	0.574723	0.294425
CAMK2A	-0.764472	0.130092	0.295683
SLAMF6	0.067325	1.1235	0.29672
CAMK2N1	0.319125	-0.767805	0.296868
PRKCB	0.132056	0.985795	0.298456
EPHB1	-0.0436633	0.11885	0.303804
CDK18	0.531405	-1.47284	0.304202
DCLK2	0.244766	0.0510217	0.304292
WNK1	-0.621484	-0.668007	0.304623
MAP3K13	-0.686667	-0.0768488	0.308337
ZAK	-0.167357	-0.89551	0.30854
NME1	0.356876	-0.308622	0.311747
GCKR	0.139375	0.57299	0.313702
NRK	-0.0709867	0.725083	0.314803
PRKD3	0.539278	-1.06139	0.316952
IPMK	0.185151	-0.5792	0.318454
GCK	0.488943	0.057658	0.322661
GALK2	0.850487	-0.227005	0.327813
ADRBK2	1.17843	-0.738575	0.333415
ROCK1	-0.316917	0.481931	0.334938
MYLK2	0.161862	-1.06521	0.339333
NME3	0.276295	-0.134835	0.34144
ACVR1C	0.168853	0.828728	0.347941
ITK	0.604635	-0.304773	0.349587
PAK2	-0.487218	-0.577231	0.351674
DGKK	0.35276	-0.217327	0.351925
MARK3	0.275578	0.144813	0.35521
HCK	-0.587759	0.961057	0.356339
CLK4	-0.379395	0.557994	0.357193
MAP2K7	-0.541907	0.250405	0.359503
STK32B	0.894022	-0.865683	0.35997
ATM	1.27144	0.169597	0.360328
IRAK3	0.337485	0.622041	0.365035
ACVR2B	0.101397	-0.0148297	0.365827
SRPK3	-0.01467	-0.864805	0.369855
DYRK1B	-0.442813	-1.2387	0.369923
TPR	0.953065	0.230095	0.372872
AXL	0.148402	0.339775	0.379705
PKM2	0.321955	0.380642	0.381207
PIK3CB	-0.0210267	0.00119833	0.38137
XYLB	0.23428	0.33335	0.386168
EIF2AK3	0.491152	-0.557392	0.390386
DYRK4	-1.66601	1.03046	0.393845
TTBK2	-0.114709	0.8321	0.396558
PLXNC1	0.560043	-0.273368	0.397647
PIK3R4	-0.199303	0.61077	0.398726
RP2	-0.542437	0.65122	0.400817
PIM2	0.111257	0.607537	0.401277
NUAK2	-0.615417	0.352718	0.406593
PDK3	1.12841	-0.313365	0.407345
SRPK2	-0.676947	-1.50424	0.409023
ABL1	0.485727	-1.31244	0.41015
IRAK4	0.952775	0.12696	0.410307
RPS6KL1	0.510738	0.24459	0.411107
TESK2	0.694848	0.036815	0.420129
TK1	0.468127	-0.147043	0.421156
DCK	-0.25182	1.42357	0.42208
DGKA	-1.4543	0.571598	0.424145
EPHB4	0.28478	-0.018295	0.427393
DGKQ	-0.5816	-1.4658	0.432098
C9orf96	1.14542	-0.35594	0.435077
KIAA1804	0.104192	-1.24661	0.445349
RIOK3	0.753908	0.12534	0.450835
IRAK2	-0.313178	-0.784495	0.451696
PIM1	-0.348054	0.26132	0.453219
MPP6	-1.09931	0.471402	0.45347
BRAF	-0.166242	-0.0355953	0.454243
MAST3	-0.0407598	-1.03425	0.45543
CDK16	-0.0425645	0.569195	0.45725
HGS	0.317588	-1.35831	0.458145
DGKB	-0.102588	-0.689102	0.459459
PION	0.934118	-0.065379	0.459545
MET	0.902048	-0.518697	0.459823
HUNK	0.890022	-0.09791	0.46372
IP6K2	0.0417322	0.561968	0.465417
SH3BP5L	0.697785	0.357388	0.469331
WNK2	-0.741651	0.941459	0.471035
OXSR1	-1.00453	0.612767	0.478163
FLT3	0.518029	0.158177	0.483757
PIP4K2C	0.272193	0.0176208	0.485217
FRK	1.58482	-1.1061	0.486452
MOS	0.159942	0.981595	0.488687
NME6	0.673508	0.0209517	0.502018
PDGFRL	-0.0629267	0.913887	0.502038
SGK1	0.23984	0.437957	0.505293
BMPR1A	-0.00119667	0.962958	0.505874
TAF1	-0.517767	1.03832	0.514756
AMHR2	0.586143	-0.425053	0.517788
ERN1	0.955363	0.477167	0.522198
RNASEL	-0.156924	0.234192	0.529997
SGK494	0.783418	-0.783275	0.530587
CSNK1D	0.000313333	-0.247973	0.537788
PRKY	0.116721	-0.955237	0.542555
TPK1	0.696073	-0.683298	0.545128
PRKACA	1.0681	-0.548981	0.54978
NEK6	-0.223807	-0.701029	0.565082
AGK	-0.84814	0.862489	0.585505
DGUOK	-0.479878	0.027235	0.592137
MAP3K1	0.0174462	0.290507	0.594747
ADK	0.318022	-0.128819	0.601633
EPHA8	-0.0281413	-0.623378	0.602657
PRKACB	-0.156662	-0.445975	0.604061
EPHB6	0.183345	0.48713	0.604967
MADD	-0.325033	0.251182	0.607485
PANK4	-0.192007	0.638672	0.608213
UCK1	0.619017	-0.5428	0.610822
MERTK	-0.346206	-0.290584	0.612819
PIP5K1B	0.188363	-0.131997	0.616455
RYK	0.602315	-0.465458	0.616463
CNKSR3	0.782633	0.089154	0.620128
SIK3	0.0724733	-0.645937	0.621282
NEK5	0.0981917	-0.559741	0.627017
MOK	-1.29932	1.25573	0.627689
DTYMK	-0.531557	0.435035	0.62934
MAP3K3	-0.482379	1.06935	0.629532
DSTYK	0.906145	-0.527303	0.629658
NEK9	0.381243	0.835095	0.634772
EPHA3	0.612157	-1.45796	0.658758
TWF2	-0.197303	-0.640922	0.666209
MAP3K15	0.216768	0.25214	0.66946
GSG2	-0.451473	-0.338472	0.674002
ADCK2	0.381563	0.0277183	0.675175
ULK4	-0.423665	0.925165	0.67969
ZC3HC1	-0.598034	0.838322	0.682177
PLK4	-1.04034	0.905724	0.684651
CDC42BPB	-0.348368	0.548966	0.691589
PIP5K1C	-0.78252	-0.669593	0.695936
NME9	0.896707	-0.126043	0.70195
PEAK1	0.0465917	-1.00628	0.705698
ETNK1	1.15215	-0.844642	0.70821
MAP3K5	-0.359748	-0.999025	0.708998
HKDC1	0.51075	-0.646074	0.713746
BCKDK	-0.655743	-0.71812	0.719297
MAPK15	0.487605	-0.697209	0.721003
CDK7	-0.756974	-0.217528	0.723348
TYK2	1.05292	0.373045	0.727652
SRMS	-0.268451	0.0431573	0.742615
CASK	0.16106	0.36658	0.743685
ETNK2	0.123696	1.33975	0.747645
PRKCD	-0.459438	0.547057	0.748988
PRKCZ	1.19877	-0.979023	0.750693
YES1	-0.0550602	0.07773	0.753173
FN3KRP	-0.211535	-0.730443	0.754556
RIPK3	0.463618	0.171262	0.75988
IGFN1	0.737143	-0.948558	0.762583
BTK	0.596437	0.257162	0.763615
WNK4	-0.503669	-0.296342	0.769091
MST4	-0.470252	-1.06853	0.769662
RPS6KA2	0.353594	-1.64973	0.772225
TRIB1	0.336383	0.674883	0.776412
FLT4	0.00520287	-0.170633	0.781542
IRAK1	-0.772458	0.021145	0.78562
INSR	0.116216	-1.50993	0.789056
FUK	-1.51365	-0.531255	0.801819
NTRK2	0.435373	-0.941567	0.802588
CDC7	-1.31153	0.820908	0.80301
CAMKK1	0.177028	0.902953	0.803945
MAST1	-0.547365	0.500193	0.811703
NEK1	0.316405	-0.945725	0.814089
PRKX	0.523544	-0.765102	0.81835
MAPK10	0.377152	-0.946628	0.837671
PACSIN2	-0.188585	0.419995	0.839364
SKP2	-0.90261	0.302827	0.849013
TESK1	0.63624	-0.506225	0.849368
NRBP1	0.580503	-0.71057	0.85143
DNAJC6	0.387222	-0.311096	0.853346
MAST2	0.128025	-0.943475	0.86192
ACVR1	0.413748	-0.692522	0.86382
AK3	0.22827	0.453165	0.87045
ROCK2	0.250315	0.48626	0.872418
TWF1	-0.328497	-0.722359	0.873268
AAK1	-0.52015	-0.561172	0.876208
SH3BP5	-2.03125	0.52197	0.87626
ITPK1	0.263703	-0.174865	0.876808
NIM1	1.6819	0.14506	0.879753
TRAF3IP3	1.20558	-1.18649	0.909863
DGKG	-0.646398	-1.11924	0.918756
IGSF22	0.807522	-0.219787	0.920157
RPS6KA1	-0.768235	1.0962	0.92088
EPHA1	0.0943867	-0.714232	0.925227
KIT	0.457061	-1.17104	0.925607
PRKACG	-0.634076	-0.226828	0.939173
EIF2AK2	0.498026	-1.15016	0.941912
CAMK2D	0.154941	-0.686233	0.946267
MAPK11	0.287393	-0.854072	0.950923
DGKH	0.260276	0.333667	0.952073
ATMIN	-0.210549	-0.510447	0.95898
AKAP8L	0.349837	-0.85151	0.959693
EIF2AK1	1.19738	-1.24036	0.974417
NEK11	-0.518028	-0.221788	0.979413
FER	-0.274939	-1.04596	0.983008
IPPK	-0.740272	0.924855	0.9936
INSRR	0.050671	-1.47604	1.00072
CDKL4	0.289506	-0.861142	1.00487
TSSK4	0.1725	0.420353	1.02822
MAP4K2	-0.298495	-0.562257	1.04903
CSNK1A1	-0.637216	-0.376505	1.0554
EEF2K	1.18644	-0.160692	1.06846
MAP4K4	0.00488158	-0.65611	1.07702
ULK2	1.07275	-0.963095	1.07843
LIMK1	-0.582052	-1.00991	1.10559
MYLK4	0.180845	-0.263788	1.1123
RPS6KA3	0.86878	-1.33098	1.11241
STK3	-0.167948	-0.896253	1.14549
EPHA10	-0.385765	-0.92726	1.16061
PRPS1L1	1.45465	-0.992205	1.16713
PHKG1	0.368647	-0.805808	1.17561
ERBB4	0.151257	-1.00568	1.20128
PIP4K2A	-0.212798	-1.04414	1.21398
TEC	-0.32123	-0.890647	1.22825
NME5	0.0392272	-0.817107	1.2342
SLK	0.764757	-0.655335	1.24344
PLXNB1	-0.373396	-1.58386	1.24925
MAP2K4	-0.185735	-1.14194	1.29795
TGFBR1	0.252395	-1.2802	1.30103
ABL2	0.146029	-1.00302	1.32751
MAPK9	-0.235767	-1.37132	1.40475
GK2	0.0511163	-0.72446	1.54295
MAPK8	-0.060755	-1.29008	1.56365
RPS6KB1	0.41682	-1.23209	1.7571
AK8	0.690717	-0.378515	2.03086
TEK	-0.470475	-0.699795	2.2315
